# Supplementary material for: CTCF controls three-dimensional enhancer network underlying the inflammatory response of bone marrow-derived dendritic cells
Source: Nat Commun. 2023 Mar 8;14:1277. doi: 10.1038/s41467-023-36948-5 (PMC9992691; doi:10.1038/s41467-023-36948-5)
Supplement: Supplementary file 4 — Source Data [file 41467_2023_36948_MOESM4_ESM.zip]

Archive with 2 entries (2 files):
- DC-CTCF_Nature_Comm_Revision_2nd_Source data_unprocessed images.docx
- DC-CTCF_Nature_Comm_Revision_2nd_Source data.xlsx
