# Supplementary material for: CTCF controls three-dimensional enhancer network underlying the inflammatory response of bone marrow-derived dendritic cells
Source: Nat Commun. 2023 Mar 8;14:1277. doi: 10.1038/s41467-023-36948-5 (PMC9992691; doi:10.1038/s41467-023-36948-5)
Supplement: Supplementary file 4 — Source Data [file 41467_2023_36948_MOESM4_ESM.zip › DC-CTCF_Nature_Comm_Revision_2nd_Source data.xlsx]

## Sheet: Figure 1b
Source Data for Figure 1b (qPCR of Ctcf)
WT	WTL	KO	KOL
1	0.85	0.02	0.03
1	0.86	0.03	0.03
0.92	0.84	0.01	0.01
1.09	0.84	0.01	0.01

## Sheet: Figure 2c
Source Data for Figure 2c (distance between boundaries)
WT	WTL	KO	KOL
930	900	910	920
390	390	380	350
1050	1030	1070	1060
440	460	730	670
910	910	440	500
670	660	1070	1090
210	230	980	570
590	580	1020	410
450	450	1460	550
340	340	360	480
670	680	850	1440
650	630	540	380
190	160	40	820
850	40	610	580
510	830	910	20
730	540	270	610
350	720	510	910
550	350	970	270
850	540	660	470
360	860	880	960
420	360	470	1580
1160	420	490	460
1430	1110	900	740
590	1470	290	660
190	530	410	300
210	290	680	400
450	200	360	680
680	440	740	380
390	680	400	730
700	380	670	410
380	690	530	440
680	400	670	210
470	670	510	530
600	470	730	690
620	600	620	200
610	620	1560	310
260	600	220	760
250	280	990	570
400	230	790	1610
340	410	570	1170
670	340	840	760
910	680	810	600
840	910	1850	880
900	820	790	760
620	920	400	1850
930	590	1920	850
410	1000	2110	540
500	360	760	1730
410	510	410	2120
220	390	960	760
1870	230	580	400
560	1860	570	960
2530	550	370	570
910	2560	540	940
420	900	190	540
810	1230	540	220
840	830	270	510
290	310	890	280
380	370	900	900
650	660	4470	900
500	480	310	4460
610	630	1060	310
360	340	300	1340
250	270	890	890
520	510	600	650
740	750	1000	940
850	840	1090	1060
230	290	570	590
30	640	1100	1130
670	4540	460	470
2710	300	330	330
1780	530	250	260
350	390	620	620
520	740	260	750
400	540	500	460
750	600	440	760
530	890	790	640
600	1410	640	740
890	380	720	170
220	1100	180	820
1180	470	360	1500
400	300	460	560
1090	320	1420	1280
470	580	10	440
300	210	1920	860
310	600	430	510
580	70	890	320
220	50	140	750
600	790	660	890
110	280	730	370
790	370	910	780
300	270	380	490
360	510	790	760
270	190	470	1300
530	160	820	650
160	850	1250	290
1020	1420	640	370
1350	1920	290	20
1990	440	520	130
440	770	240	230
780	280	300	320
280	630	310	290
630	740	550	560
760	730	510	540
700	770	320	280
770	330	270	270
320	730	330	310
770	760	1150	1190
730	1930	550	570
1930	630	450	900
630	450	490	520
460	200	510	180
160	390	180	40
430	540	30	710
540	790	720	980
780	330	980	1050
330	280	1020	450
280	1160	510	800
1160	510	770	1000
510	400	990	580
380	1070	590	760
110	970	750	610
10	1110	610	1090
970	790	1080	810
970	590	820	670
1120	620	650	1190
770	140	980	350
610	1040	250	560
750	630	340	420
1040	770	550	190
630	520	440	650
780	470	150	710
510	640	30	520
460	750	650	650
640	620	710	710
760	970	520	380
620	710	650	600
990	570	730	670
690	280	350	680
570	320	590	750
280	450	690	1760
320	320	670	920
460	580	780	620
310	570	1240	390
570	600	530	810
580	670	880	860
600	380	1040	1650
670	680	740	970
390	670	920	1140
680	560	1000	1100
650	870	540	220
560	1110	1060	350
870	750	1200	750
1190	830	1050	280
690	200	580	1060
830	760	730	1710
870	740	250	460
10	900	190	850
20	910	10	670
880	1040	890	390
810	710	1680	320
940	1310	490	620
1000	930	870	950
720	1480	670	710
1270	570	700	970
970	300	490	380
1490	2050	1060	250
560	350	730	610
280	820	970	1040
2060	740	370	1620
370	190	260	820
810	180	560	1170
760	20	160	420
160	310	20	340
180	440	890	10
40	340	1620	410
300	780	850	920
450	770	310	900
230	870	860	1010
900	410	400	930
750	290	770	460
880	470	910	230
400	430	910	640
290	730	1020	190
470	1790	920	700
430	610	700	1070
740	1230	640	670
1790	450	200	910
580	730	680	750
1250	170	1080	1450
460	770	670	880
720	860	930	3320
180	470	820	980
760	450	270	1220
850	170	1080	520
480	670	4170	750
470	200	1010	270
150	460	1210	620
700	220	530	650
180	150	750	720
690	410	260	990
140	1170	630	260
410	620	650	340
1170	250	690	290
620	760	1010	1760
250	1380	270	720
790	670	350	1480
1350	290	270	1220
670	4110	1760	370
330	640	740	1280
4070	220	1470	830
660	1490	1220	550
200	250	380	910
1500	750	1280	30
230	300	1370	480
760	320	660	940
300	300	770	360
310	810	890	630
310	650	390	620
800	440	710	1540
660	390	530	2630
440	320	1660	890
380	320	950	1920
330	360	250	600
320	1900	1330	920
350	1310	890	990
1370	700	2240	290
540	1220	280	310
1310	390	930	800
720	300	1000	780
1200	420	260	970
390	540	340	550
340	470	670	350
380	380	950	140
550	570	910	30
460	120	550	590
370	450	370	1170
570	370	150	820
100	750	600	910
20	360	1170	1320
440	600	800	260
390	1210	920	660
760	4540	1250	900
350	170	340	960
600	1040	350	350
1220	1580	290	580
4520	310	1870	510
180	890	350	930
2610	420	590	780
320	680	510	1250
890	220	930	610
1110	350	750	160
210	460	1260	720
360	1140	600	820
440	870	180	940
1120	610	710	1090
890	280	830	750
630	260	930	1000
250	550	1110	510
290	350	720	610
550	420	1040	630
340	380	430	310
410	440	680	290
390	380	630	160
450	920	300	570
370	360	270	1160
910	630	180	730
360	280	570	360
170	300	710	1120
40	630	450	320
460	630	730	820
20	1290	350	180
220	340	1130	420
330	550	330	330
340	560	830	330
10	640	160	840
260	280	470	390
640	320	280	270
1280	400	340	280
340	330	150	900
550	300	40	580
550	620	640	410
670	910	390	480
250	540	270	680
730	660	280	1150
330	20	900	600
270	1100	580	680
640	660	410	820
920	450	440	520
160	750	740	890
20	440	1120	240
360	470	600	210
1770	620	680	450
670	630	440	280
440	600	400	450
760	340	510	1120
450	390	890	310
460	620	240	1440
620	380	210	2290
630	790	450	880
600	1070	260	720
340	1140	450	400
300	250	310	250
90	250	20	800
630	830	730	790
370	340	420	300
790	180	1410	560
1070	250	3180	500
1140	210	700	610
250	250	390	370
780	620	270	160
300	460	800	920
330	470	770	590
180	360	320	200
260	140	560	220
220	460	490	320
250	580	610	540
690	220	390	530
380	170	1060	10
470	260	800	170
370	220	220	170
120	730	310	320
470	660	540	270
580	460	540	240
230	150	20	400
170	410	160	190
250	490	200	700
210	250	290	900
750	830	500	140
660	510	410	620
440	860	150	240
570	250	40	590
500	180	710	890
240	20	1030	600
830	440	620	500
510	300	230	670
860	170	610	1310
250	320	890	1090
640	300	600	450
460	860	490	510
330	250	680	190
310	490	2410	780
850	900	950	820
260	2350	160	550
480	810	800	590
900	410	830	260
2350	360	550	940
810	340	530	360
410	310	310	270
350	400	940	540
340	390	360	300
310	920	280	160
400	160	530	440
400	40	300	540
900	560	150	570
180	480	470	350
40	440	520	1220
550	170	570	880
490	510	330	2810
440	950	390	830
170	410	30	380
510	370	790	840
940	490	880	980
420	450	2820	910
850	100	820	550
180	570	370	320
240	200	850	460
710	150	970	720
370	330	740	1320
320	210	160	1260
200	340	590	580
340	330	770	170
330	270	750	790
260	650	820	1380
660	490	550	710
480	370	1190	2090
370	190	550	440
200	590	210	910
590	290	750	800
290	450	1370	650
460	250	230	1750
900	650	540	1660
720	730	1520	720
450	450	530	1030
710	710	460	1130
100	790	990	580
20	400	180	1030
1080	1220	40	540
1620	430	1130	1000
690	510	1760	680
810	10	1640	340
620	160	760	710
180	800	990	240
550	630	1160	1390
540	170	570	1600
290	450	280	590
350	90	20	880
230	590	730	570
400	250	560	1030
610	320	930	430
550	10	730	950
260	260	340	750
770	270	710	900
380	10	260	630
410	100	3030	5170
360	620	1410	640
470	550	610	670
460	270	3100	550
220	800	900	760
950	350	710	830
2870	400	2900	170
300	360	2220	220
360	180	620	730
460	440	670	940
1540	460	570	1060
510	220	770	1010
1000	950	810	360
270	2880	130	200
840	280	20	1300
690	350	240	860
1540	480	720	750
1070	1540	910	2310
180	510	1070	800
360	990	1040	3670
220	280	350	870
590	170	230	170
1430	40	460	960
480	640	4710	630
330	470	800	340
720	220	3710	700
830	480	870	720
510	1040	160	530
460	1090	960	1360
610	540	670	600
440	200	300	870
670	600	700	940
260	1470	470	150
30	360	220	860
340	20	10	400
700	350	540	930
840	500	1370	300
1960	260	620	210
620	860	860	320
880	470	970	550
540	460	960	250
760	1030	400	770
620	710	940	1070
370	300	310	810
680	320	180	650
490	1530	350	220
1130	1970	540	510
630	600	260	490
930	900	740	1160
530	540	1090	620
1050	750	800	750
380	630	650	880
1360	370	230	540
710	260	510	710
670	30	490	360
660	390	1160	690
850	480	1360	1380
1810	1140	870	1260
440	630	570	1980
710	920	700	1250
3240	540	350	930
720	1430	620	1340
2030	1360	1470	400
260	710	3180	550
420	680	1300	760
950	640	920	660
1090	840	1360	280
690	1810	370	770
440	460	570	1060
430	740	760	980
290	1950	670	600
830	1910	280	1750
360	2100	760	1050
750	220	320	1340
1140	40	740	500
300	420	970	430
690	960	610	530
790	1070	1750	780
1700	710	1020	580
2400	420	1380	610
450	730	200	330
3850	820	240	560
580	360	40	360
500	790	450	330
180	1110	520	10
10	300	790	510
750	700	560	590
600	4890	620	20
340	440	590	190
400	1950	290	1340
280	1900	360	760
190	580	840	1020
590	230	550	500
110	260	270	510
30	210	200	820
360	730	10	740
1370	600	1120	790
330	350	790	810
480	390	1020	550
660	280	490	420
1130	210	520	530
830	590	840	960
430	490	720	1530
880	1370	820	790
300	830	1340	850
260	150	960	450
230	490	960	350
590	1130	590	1020
440	830	200	1150
530	430	720	350
510	880	630	530
570	290	130	550
540	260	880	260
300	240	450	550
660	600	360	590
230	420	970	910
170	540	440	640
310	500	1070	640
310	580	560	310
550	530	560	1250
440	350	270	320
560	100	550	30
430	510	580	1370
1370	240	930	2160
1010	130	600	2040
910	30	650	620
520	320	300	640
1520	300	1270	360
2000	560	1690	790
970	450	1510	1080
1740	540	2640	310
640	410	700	240
1140	1410	630	630
230	1010	360	700
410	900	790	260
550	520	1060	1070
760	1610	540	730
660	1950	650	660
280	950	720	710
270	1730	260	650
490	640	1050	680
330	1130	720	1230
730	220	680	380
450	420	710	220
420	550	630	380
120	770	720	510
550	640	570	1000
1850	300	650	290
530	250	360	400
330	510	230	1090
520	330	380	630
990	720	510	650
510	460	1000	560
100	400	290	310
20	160	400	480
350	510	1090	880
620	1870	630	380
590	510	1210	410
610	350	320	530
590	510	490	1120
920	990	690	800
1310	520	170	640
680	120	390	20
280	330	400	310
380	630	530	760
540	600	1120	400
1010	600	800	680
260	620	960	190
30	890	780	620
740	1310	400	430
590	180	670	1220
1210	30	200	1010
10	470	600	930
720	650	430	550
830	560	720	420
1370	1000	490	1250
1090	670	1060	1190
750	1010	910	560
1150	590	550	680
410	1170	400	630
260	770	1250	360
350	2200	1730	1490
410	1090	700	1910
660	770	640	540
430	1140	350	710
340	400	1520	1230
1180	260	190	690
1010	350	1700	1300
240	370	560	820
620	20	850	930
400	680	1060	220
1030	430	740	430
580	330	2080	980
640	1180	450	330
200	1020	340	950
630	240	130	430
660	620	230	900
300	400	420	1740
1280	1030	1310	610
360	580	1430	800
620	640	3180	600
720	190	810	1690
1380	640	590	1280
780	660	1740	670
1750	300	1270	680
870	1270	680	2810
650	370	650	340
470	620	2740	480
720	690	440	830
1080	3020	500	930
380	40	790	640
760	870	910	930
720	880	660	1120
310	660	700	810
1020	390	250	1060
740	790	1090	760
660	1070	830	890
670	380	1050	260
650	780	190	460
350	710	570	620
370	300	880	670
1340	1040	280	720
270	740	440	710
220	650	640	210
400	670	660	1030
650	660	730	430
370	330	680	580
470	390	230	470
280	1330	1000	630
150	280	460	890
230	210	580	770
1130	400	470	420
620	640	630	1250
700	370	850	1030
570	210	770	740
280	270	470	450
260	290	1240	1080
1120	130	1030	260
970	240	730	1200
310	1140	460	940
1150	610	1080	650
740	690	260	1040
610	580	1200	1050
400	280	820	830
530	260	20	680
230	1120	1790	760
630	970	1080	720
430	310	790	280
190	1140	700	480
610	750	1470	990
460	620	360	540
290	380	500	440
440	530	650	480
350	250	300	330
1150	620	590	410
680	430	420	400
780	190	410	1090
430	640	170	710
590	430	210	1600
540	290	450	600
1080	430	380	420
270	360	1820	900
550	1150	1580	1120
550	680	590	210
740	780	420	900
280	430	910	380
1000	600	120	720
330	550	990	1160
420	640	220	890
380	640	930	1310
10	600	350	870
10	540	720	330
1330	740	1130	370
530	290	920	840
960	1010	1300	680
290	280	870	730
190	450	330	290
600	360	370	860
590	240	820	1460
2180	30	690	350
370	1110	1070	660
310	490	800	600
390	1010	1480	2250
310	270	350	760
220	210	660	230
1110	590	600	290
810	580	920	190
860	2180	1280	600
620	390	820	430
2510	310	220	720
660	380	290	640
400	290	210	1190
1870	230	580	2000
1410	1210	430	590
500	710	720	2280
830	850	640	2220
1500	650	1190	400
1670	2500	970	170
680	660	1030	490
600	400	5190	1650
910	710	530	760
680	1160	140	700
240	1420	320	610
990	490	1480	590
790	840	150	420
480	1490	760	890
350	1670	680	660
420	710	620	550
240	570	680	40
370	910	310	910
310	680	880	280
470	220	690	1290
880	1010	1500	530
290	790	230	440
400	490	30	920
460	330	1300	410
20	430	540	260
150	240	440	730
670	380	930	320
830	280	390	580
630	500	280	480
210	870	720	1020
1030	270	310	1020
390	440	590	570
590	440	480	580
500	180	1020	610
660	660	1020	550
600	820	570	230
1430	640	580	1080
230	220	620	570
1030	1010	530	400
170	410	250	10
890	590	1060	180
580	480	570	940
580	660	600	450
1060	610	940	360
280	1430	450	210
580	230	340	580
370	1030	250	400
370	170	310	840
130	890	250	620
20	580	1260	1060
670	580	600	400
950	1060	1050	980
480	300	410	760
1470	560	430	1050
610	360	550	860
950	390	750	220
320	160	1070	1200
940	660	840	560
280	950	230	420
490	460	1200	720
640	1480	570	650
10	620	400	1140
220	940	330	320
1080	320	30	830
810	940	360	300
440	290	670	2070
400	500	1150	2200
850	630	290	2430
990	200	840	910
1460	1130	300	620
620	570	4310	3890
660	190	2400	2340
530	60	920	10
620	410	640	3440
720	420	6120	810
190	820	10	940
890	990	810	1250
1160	600	1680	590
200	910	1040	740
960	570	760	1180
840	670	970	560
1310	530	1250	510
820	620	570	940
350	720	750	1330
400	180	460	1590
820	880	730	500
710	1190	570	830
550	190	510	510
450	960	930	1040
800	840	1320	570
1530	1300	740	520
310	830	1290	10
370	350	1240	160
10	400	1740	600
510	820	2660	3520
410	710	440	980
190	1000	3630	900
2200	800	920	920
610	600	970	950
120	930	400	420
30	310	470	460
290	900	630	640
270	390	270	630
270	210	360	1570
280	2190	890	1220
440	620	1230	850
290	100	840	470
540	30	420	640
450	320	680	590
460	230	600	700
840	290	680	380
1020	270	380	1210
990	420	240	1370
370	320	980	830
2440	550	1390	30
880	450	780	10
920	450	110	590
880	840	560	240
190	1060	250	770
1880	940	760	980
370	390	1030	640
630	2400	610	320
450	1820	2660	3580
890	630	1150	860
540	30	1000	3940
310	220	940	1560
850	370	2980	10
810	290	1560	600
520	560	570	380
1000	860	370	1350
560	360	300	440
540	630	260	250
540	460	1240	400
460	900	240	300
440	540	380	960
890	280	290	640
320	100	990	890
350	30	600	720
220	730	1030	990
470	830	630	1090
420	520	970	780
520	990	1170	670
500	350	690	320
410	210	710	550
260	540	310	420
350	540	360	180
1100	470	180	320
490	420	430	290
520	900	490	620
360	310	270	540
290	130	640	230
550	220	310	410
220	210	230	1100
950	500	230	910
540	410	420	770
200	530	740	1070
330	470	340	260
260	440	920	360
270	250	770	590
510	350	1290	760
430	1100	400	3360
10	500	570	1570
170	540	790	740
240	320	6630	980
50	300	430	440
30	540	1030	1010
280	240	880	870
290	950	770	790
230	530	300	300
660	210	520	500
210	320	680	660
480	260	1250	1200
520	270	370	470
1120	500	270	250
320	430	300	300
530	190	530	530
520	360	410	410
1750	230	560	560
670	330	310	1250
440	200	960	740
1170	630	660	950
310	240	1010	1070
220	490	1060	870
530	510	440	930
320	1120	750	880
360	320	620	350
600	530	880	170
970	500	350	590
240	1780	180	720
270	660	580	4060
860	440	700	550
300	1170	4080	830
2010	310	550	580
2550	210	830	1180
2300	550	600	300
990	320	1150	740
1550	350	310	260
7770	600	730	470
700	1210	270	400
690	280	480	140
800	840	380	400
240	310	110	590
610	3670	20	160
670	930	420	620
810	750	580	130
380	440	170	30
980	1080	610	380
300	980	150	690
530	1540	30	450
490	2900	370	260
1070	400	700	380
130	1590	440	230
30	1050	270	530
700	790	350	340
520	1050	260	200
990	700	530	300
2220	710	320	200
1130	780	220	130
1200	210	300	20
2710	640	1230	1200
740	650	940	610
1800	830	710	740
680	370	2150	930
550	810	950	880
520	20	1260	320
990	160	620	970
370	300	460	1270
400	520	970	560
390	500	740	490
350	1060	580	990
260	180	620	730
370	700	610	550
790	490	910	630
400	3270	690	630
870	2520	610	900
320	350	350	740
880	2130	510	570
1080	980	290	350
300	1540	600	510
320	700	310	290
550	110	250	590
530	30	200	320
160	420	300	250
380	510	1560	210
200	990	470	280
430	390	700	1570
350	370	880	470
1030	410	640	710
600	350	410	890
340	250	1870	630
590	370	1390	420
150	770	550	890
160	430	1340	1030
30	860	310	1320
650	270	640	550
950	910	800	1370
5500	1090	340	280
1080	290	740	640
1260	320	720	1130
1330	540	380	770
30	530	400	340
1270	130	950	370
700	20	790	370
360	380	570	410
350	220	180	950
250	440	270	780
340	310	510	580
870	1060	450	160
390	590	600	270
230	350	680	530
360	590	640	450
1980	120	360	590
700	30	930	680
310	210	520	640
460	630	230	360
1120	950	640	930
1200	5490	170	270
540	1100	890	240
390	1110	1170	250
360	1680	250	630
860	1050	590	170
380	760	960	580
190	330	790	320
370	370	570	1400
270	240	1300	600
610	1210	740	940
280	390	220	800
460	240	600	570
210	350	830	1320
340	1990	300	740
650	680	710	220
290	320	300	590
940	460	920	840
800	1110	940	260
990	1190	570	30
890	560	340	200
530	390	980	530
540	350	1220	280
3990	870	320	930
1120	390	510	930
280	210	2850	590
1370	330	2160	310
400	290	300	1000
400	600	320	410
640	280	470	1130
750	450	620	530
890	200	530	2900
310	370	1090	2080
280	630	1630	320
240	300	610	300
560	940	1250	480
1410	780	1310	600
350	1010	1210	3250
230	880	1950	660
300	530	790	610
520	550	890	130
430	3980	620	510
560	710	570	1280
1220	440	980	1160
800	260	750	2010
920	700	770	770
970	690	500	900
900	370	640	620
1210	410	550	540
650	630	1100	1050
320	760	950	790
230	900	1580	2290
350	300	790	950
940	270	3010	410
450	250	3250	340
2980	560	1180	470
620	1410	1260	180
580	360	790	1140
170	220	740	1270
610	310	980	20
720	510	930	2020
1110	430	1370	760
250	550	630	4400
470	1220	920	1270
310	820	1360	780
270	890	920	730
460	990	650	960
310	270	2440	950
240	630	650	560
110	1220	1770	620
40	650	590	840
460	310	650	870
310	220	450	550
850	350	270	1780
170	950	450	350
240	460	480	290
810	2960	1100	2430
400	640	140	650
400	580	880	1630
260	160	630	90
240	600	270	40
510	720	450	620
350	1120	670	490
250	250	600	10
250	220	300	130
470	30	1070	420
630	220	420	300
420	310	750	460
460	260	10	410
250	460	210	1150
390	330	670	110
260	240	240	30
1000	140	720	890
1170	460	130	650
920	310	330	240
580	850	750	450
780	160	930	690
440	240	1110	580
520	810	730	340
1250	410	410	1040
460	420	660	420
670	240	20	960
440	250	190	680
910	510	790	240
790	340	970	630
580	250	470	230
130	250	420	330
540	470	820	710
320	630	430	920
180	410	1180	1100
340	470	440	770
310	240	1960	420
190	390	400	870
250	270	660	810
480	950	810	940
220	1220	920	480
280	920	630	440
230	570	290	250
240	800	280	560
580	420	290	410
790	550	190	1180
520	1240	600	430
620	450	440	740
880	660	640	1270
590	450	700	350
620	910	290	670
210	790	460	770
30	560	320	970
1060	150	360	600
450	540	300	330
1350	320	350	270
600	200	660	290
1270	320	340	210
630	320	300	580
340	180	590	430
220	260	770	650
270	90	540	690
350	30	840	300
240	330	220	460
800	240	720	310
660	280	630	380
490	230	690	320
380	250	340	300
950	570	540	650
640	790	1140	670
700	520	1910	590
830	870	580	770
330	600	800	530
250	600	1490	860
650	220	970	220
710	50	530	710
530	1030	510	620
300	440	690	700
260	1370	770	340
430	600	740	530
280	1270	440	1160
330	630	280	1920
480	340	800	560
270	210	1460	2280
360	270	920	980
160	620	870	520
390	780	950	530
510	410	550	680
1180	280	550	770
210	450	1040	730
630	390	800	460
230	960	410	270
330	630	650	800
350	700	340	1450
690	850	480	940
920	160	700	850
1110	150	340	1020
710	260	3660	500
220	630	800	550
590	710	650	1020
270	540	580	810
550	310	760	420
330	240	550	640
220	450	350	330
270	270	20	500
480	330	250	1060
560	320	810	2090
340	160	760	900
570	280	760	670
280	340	430	760
280	180	800	690
420	380	640	540
370	520	330	760
350	1160	910	560
650	230	1090	360
620	620	620	270
310	230	480	780
280	330	550	770
590	380	400	830
3220	650	930	360
730	940	950	840
740	1100	2130	620
310	720	1280	300
260	210	440	920
300	590	100	1020
290	280	630	700
460	540	1020	450
550	330	720	560
380	230	330	420
2160	270	180	920
760	470	350	920
450	560	390	2160
800	340	590	1290
570	550	310	550
1410	330	980	530
1130	250	920	1170
2070	430	690	660
500	160	310	330
210	170	660	190
560	390	1330	310
370	630	430	450
570	630	910	550
630	310	820	330
560	270	810	980
510	330	1390	900
510	270	670	710
2870	2330	1140	310
10	890	270	650
190	730	1180	1760
830	730	220	950
960	330	1120	760
850	270	960	1400
570	280	850	660
1020	290	550	1140
2030	450	790	280
650	560	830	1180
820	370	660	620
1520	2160	540	710
860	760	630	940
1780	450	900	880
770	810	1780	530
630	560	3640	800
40	1410	1460	840
20	1130	830	650
650	2070	560	530
540	710	690	620
670	590	1130	870
170	350	4140	1810
30	560	700	2450
630	610	890	590
2130	550	1370	620
790	550	1080	780
2590	370	340	670
360	3000	490	830
880	200	410	570
1580	820	390	690
540	980	1210	1130
1900	850	810	4200
560	600	610	650
460	3700	1050	870
170	810	920	370
420	1510	1210	1030
300	890	780	1050
260	1230	410	350
590	560	380	430
1100	740	1130	30
290	700	890	440
440	630	1150	400
410	520	660	1200
630	670	130	800
130	180	510	630
40	30	840	1020
600	610	1400	940
560	2160	550	570
640	780	300	610
570	2590	510	810
1420	380	600	420
390	870	720	1380
680	1570	550	1000
320	530	750	1090
890	1910	310	880
610	560	1290	630
580	460	1000	750
600	180	280	720
1550	410	870	630
580	300	580	540
810	260	360	290
400	590	540	520
830	1100	980	620
820	280	630	700
940	460	640	560
520	390	460	740
300	660	900	320
1100	150	1080	2270
840	580	430	290
270	580	400	880
770	620	780	610
2360	550	260	320
480	280	460	540
460	1160	1240	1600
410	360	250	660
1060	700	220	540
460	310	190	820
430	760	580	1060
280	130	970	470
200	600	750	380
290	580	890	780
20	610	2270	270
600	1560	800	480
270	540	710	1200
120	840	190	220
710	400	740	30
680	840	690	180
230	810	1160	20
350	940	590	210
140	510	1990	590
280	310	310	1520
370	1100	480	170
190	200	950	890
20	640	480	2220
410	270	230	670
310	760	460	910
770	1750	1030	210
270	620	460	750
380	470	480	660
180	470	650	1180
790	420	390	440
190	1040	480	160
1400	470	800	1960
520	430	1670	310
220	280	430	500
340	210	1250	950
310	330	560	470
650	560	510	230
320	280	350	460
590	120	320	1480
380	700	280	490
690	670	630	650
2560	240	560	1700
290	390	1180	450
290	110	180	370
1700	280	940	540
510	370	400	270
430	620	310	1250
520	310	340	560
1230	770	1070	480
760	270	880	360
690	380	1220	330
610	180	1570	270
210	790	1070	650
410	200	990	560
320	350	520	1160
880	30	890	200
580	800	960	930
350	20	520	400
600	190	750	300
900	510	350	370
760	230	640	1060
840	340	540	900
420	310	340	1110
1850	650	750	1670
360	320	240	1050
770	580	30	960
240	390	700	540
450	700	290	870
1440	1980	470	1130
2160	570	580	1120
1160	280	380	370
730	290	760	620
620	1710	1570	540
840	500	340	360
570	440	300	770
580	520	530	940
260	560	770	290
360	670	820	260
390	770	960	220
240	660	740	630
950	630	550	1080
620	210	670	1570
680	430	300	350
510	300	670	280
850	860	450	540
280	600	770	770
280	350	490	810
610	600	280	970
1210	890	290	780
510	760	550	660
590	860	340	530
400	400	20	280
460	1860	230	1130
870	370	140	770
1890	760	810	490
690	240	10	270
440	460	150	280
1020	1420	360	580
210	1580	380	300
150	520	320	270
260	580	700	210
310	630	270	910
540	760	1290	370
840	620	170	360
1010	780	30	330
280	30	420	690
370	580	500	280
220	590	360	1290
660	290	820	620
590	330	290	500
590	390	250	350
430	190	760	840
340	40	890	280
480	960	920	240
370	610	4080	770
340	710	370	920
340	480	290	170
270	860	340	740
410	280	400	4040
1120	280	720	390
760	620	1270	290
800	1200	490	340
810	510	520	450
960	590	420	660
1220	400	1100	240
190	450	620	20
320	880	640	1000
360	1860	360	200
980	710	250	300
180	480	2250	530
340	980	820	450
1020	230	800	1040
190	140	530	420
1320	260	1350	240
840	310	730	600
290	540	710	390
300	840	480	240
300	1010	720	1300
650	280	420	940
650	590	980	600
300	660	280	230
550	600	660	800
1570	580	660	520
1000	430	670	1230
640	340	520	40
1350	470	880	810
2390	380	700	720
620	350	1610	490
540	330	1830	740
340	270	630	1670
490	410	1130	640
680	1080	380	660
1010	810	170	660
350	1660	890	560
340	1510	570	800
350	1190	710	740
390	200	1200	2310
720	320	2200	1100
4420	350	2080	580
1360	980	810	550
550	180	500	2100
150	360	750	560
220	1000	380	730
420	180	620	1290
1140	1310	640	660
290	850	700	1490
160	310	520	2080
350	280	700	770
40	310	590	540
30	640	640	660
300	670	660	450
490	290	860	570
1150	550	480	650
820	1630	100	710
240	950	500	510
370	650	1020	720
180	3720	1980	590
30	620	1220	630
420	530	500	640
260	380	650	880
1060	410	1070	480
1230	740	4840	60
730	1000	880	40
440	360	1200	500
600	330	1050	1010
560	360	270	1360
580	360	400	630
570	740	880	1220
1200	4390	480	620
530	1400	780	540
10	680	660	1100
290	220	550	1220
420	440	340	3570
880	1130	200	890
1450	290	720	1200
540	160	620	1070
920	330	930	240
540	390	750	410
780	510	1060	870
440	1130	610	510
780	840	930	1420
290	230	720	540
2330	370	1170	330
240	630	280	220
830	270	520	730
630	1050	910	610
450	1210	780	950
560	760	1000	700
1160	420	1490	1070
240	630	750	620
280	520	670	950
460	550	910	710
370	600	430	580
220	1220	310	490
120	830	1100	420
30	420	550	420
390	2330	610	1810
220	510	890	960
540	910	630	560
580	590	1100	880
820	740	860	790
520	460	280	670
280	780	840	880
230	290	610	430
570	2320	600	350
540	240	20	1070
490	840	540	1150
770	630	480	960
500	440	1130	580
110	560	620	730
1380	1160	710	350
560	250	470	880
280	290	790	290
670	440	400	840
2090	370	190	620
140	220	310	600
400	130	460	570
780	30	550	1550
240	390	710	640
720	230	800	720
630	530	600	310
650	580	130	10
620	830	320	150
560	500	670	790
730	290	410	400
700	230	550	200
550	570	300	300
310	530	370	460
330	500	870	550
150	770	1520	700
960	610	600	820
510	1370	660	580
130	570	540	120
30	290	940	270
470	640	390	20
560	2020	890	710
990	260	900	420
380	350	870	560
1620	510	730	280
850	10	1690	400
340	280	930	850
910	250	290	1030
320	710	10	510
310	630	830	580
410	660	1090	640
880	250	860	560
640	360	2690	890
370	370	6700	380
740	200	590	920
220	700	590	920
640	720	350	910
190	550	1040	1490
400	310	1140	890
1100	330	3260	940
470	160	780	320
660	960	490	820
420	490	580	1100
280	190	780	830
450	450	520	2670
350	560	670	6780
680	990	1530	550
930	370	650	550
1000	1610	150	390
1130	1210	300	1020
870	920	380	390
740	310	590	730
360	310	410	3280
480	430	680	770
990	850	460	510
410	640	360	600
1340	380	10	730
510	300	100	550
600	200	420	790
390	450	420	1400
580	640	380	670
530	190	710	130
360	410	780	320
830	1080	800	370
190	480	790	580
400	660	670	430
260	410	1160	670
580	290	470	480
190	460	190	330
1010	350	890	120
740	670	1440	440
670	930	750	10
830	990	1750	400
410	1140	360	330
270	860	980	750
580	760	870	790
410	350	880	790
1180	500	1160	780
750	970	590	680
10	420	410	1780
150	1340	330	850
680	500	700	270
690	610	440	1260
910	230	570	740
1110	10	340	1730
710	140	670	390
600	580	240	930
180	530	300	1780
360	370	240	1160
450	380	690	590
630	10	760	430
1230	440	450	300
310	160	730	720
150	410	560	440
30	270	890	570
330	580	880	340
170	190	440	910
400	940	350	300
280	820	870	260
300	660	880	730
540	830	1160	700
720	430	400	450
670	250	890	700
400	580	580	1490
450	420	210	870
590	1170	430	440
190	190	620	340
270	720	680	880
490	680	1120	880
570	710	310	1160
870	870	780	400
930	1130	910	890
1250	710	240	790
2820	600	220	440
340	180	840	600
20	370	230	700
330	450	310	1100
340	610	630	1090
1200	1240	1300	920
1130	320	620	230
570	140	790	1070
180	40	670	240
280	330	740	270
390	150	390	680
950	670	500	300
700	320	120	1060
1040	540	20	540
290	720	1070	790
1410	660	180	680
360	410	410	730
490	460	730	390
910	570	300	490
1190	210	660	180
950	270	660	1020
1230	500	890	210
690	550	870	390
540	870	1220	740
760	930	1490	310
1320	1180	750	640
890	2890	340	670
1240	340	590	890
810	30	920	860
660	320	660	1240
690	340	560	1510
3460	1190	600	710
800	1140	230	370
990	570	560	590
760	180	900	900
630	280	670	690
550	400	510	530
810	930	1020	610
580	710	800	230
1300	1040	1070	560
1490	290	620	840
2170	1360	2010	730
620	370	760	530
730	490	740	1020
1060	910	820	800
570	1200	880	1070
810	930	750	620
210	1250	530	820
300	700	570	10
560	290	410	1060
650	1100	330	820
120	1210	770	800
220	910	560	820
220	1230	1070	380
540	820	740	510
160	650	640	800
290	690	520	470
210	1070	760	570
240	1070	540	400
750	1320	820	1110
640	810	780	1620
470	990	710	750
840	750	310	640
1950	630	320	530
260	550	300	750
700	770	1730	940
470	2030	340	20
1460	520	290	380
460	890	430	660
290	2140	380	800
900	620	570	350
390	700	570	330
2990	1090	220	310
680	560	10	1710
190	850	460	350
550	180	460	300
770	300	220	410
470	580	200	400
250	760	780	570
340	210	480	560
440	220	640	260
780	550	220	430
710	150	330	460
610	280	470	220
860	220	230	190
1010	230	340	790
330	770	240	480
250	620	110	630
720	480	640	240
650	840	1140	310
690	1980	460	490
880	230	940	230
1130	710	480	340
600	460	740	240
910	1460	510	760
740	870	1240	1130
700	750	170	460
1120	3440	140	960
320	650	2270	340
10	190	850	840
1720	560	1140	520
690	490	330	1240
790	300	240	170
850	430	800	150
730	260	960	4250
660	340	850	340
960	440	660	1020
290	780	1460	980
410	700	590	1420
290	600	730	1550
800	870	950	580
1250	1020	860	720
730	340	640	980
800	230	510	700
300	730	1070	90
970	650	700	20
490	680	880	670
420	890	860	510
190	1130	140	1030
580	600	1090	750
1190	910	700	930
610	740	890	910
500	710	320	1120
1040	1100	420	690
690	380	1500	870
700	1690	1340	360
480	690	1660	420
660	780	920	1490
1070	850	860	2410
430	730	1520	600
510	660	1030	890
410	960	790	910
350	290	760	2490
890	410	560	830
620	300	680	750
360	770	620	550
720	1250	410	680
330	760	350	620
220	790	620	430
730	300	530	340
240	970	540	620
940	500	560	530
800	400	600	540
920	180	280	560
270	600	510	600
410	1190	900	330
320	610	920	470
630	510	590	880
640	1030	1010	910
600	690	370	610
840	700	1730	1000
990	340	1100	380
900	140	890	1600
2530	650	240	550
780	110	410	690
760	30	220	870
420	420	350	230
890	520	980	640
1020	440	2180	290
2800	510	700	2540
1050	410	830	1360
5600	340	400	860
580	890	880	390
580	610	720	900
300	370	520	710
320	730	1590	510
610	320	1560	1600
580	220	1050	1500
520	700	3390	1160
2630	280	260	840
870	940	730	2500
610	800	980	250
580	920	370	720
580	260	250	1010
530	390	420	370
250	340	280	240
540	630	330	410
600	710	310	300
1590	480	220	320
570	880	440	310
550	990	390	230
300	870	730	220
600	1560	2280	230
480	1000	410	400
390	790	690	730
250	760	820	2250
490	420	1710	390
240	960	770	730
230	920	1240	760
360	770	970	1690
190	2050	220	830
270	1090	1440	290
430	5570	480	950
420	580	250	1160
250	590	960	1490
260	340	710	460
480	270	310	250
810	610	210	960
740	580	280	720
690	500	460	300
1260	2660	320	220
1270	850	220	250
600	630	500	490
1090	580	610	310
720	570	820	720
820	540	1100	620
890	240	1620	810
430	540	810	1100
860	600	320	1280
1000	1590	350	360
750	570	170	1110
560	560	580	370
670	290	250	140
600	600	600	580
430	480	180	320
330	390	810	540
680	250	780	190
460	490	270	800
570	240	250	760
350	210	1060	290
380	10	290	240
550	370	220	890
230	190	390	180
270	260	1020	290
320	440	420	220
450	410	990	390
670	250	860	1070
430	270	210	290
440	480	50	1070
1020	810	960	860
730	740	480	1240
600	680	800	500
270	1240	800	760
480	600	670	1480
270	690	2370	2350
240	620	660	690
760	1090	560	530
850	710	800	810
1170	810	1090	1100
320	900	270	260
910	400	1410	740
380	920	680	680
140	960	920	670
30	780	890	920
670	540	710	930
800	650	260	660
210	620	320	900
310	430	340	320
1030	320	280	550
720	700	560	550
660	420	590	560
720	600	510	260
210	360	270	710
220	370	710	510
240	550	520	370
610	230	350	840
240	270	850	1010
260	320	1000	500
690	450	500	370
1220	670	390	510
730	430	500	440
700	440	440	950
700	1020	940	1330
1110	740	1330	1580
710	580	1630	610
990	280	560	670
710	500	690	780
220	250	810	940
420	240	910	270
360	650	270	580
470	100	590	380
480	870	270	280
380	1160	580	210
500	320	720	710
340	920	760	790
870	360	870	760
610	850	750	840
640	790	1530	1520
1370	200	690	680
2000	330	980	1010
750	1050	1380	1370
440	700	1620	1600
730	660	850	900
530	720	470	440
260	210	1710	880
580	210	1030	830
610	240	2990	980
230	630	1250	1490
20	230	1220	1590
440	250	370	1140
180	720	30	1240
670	870	440	850
270	330	380	380
250	840	320	310
800	580	460	450
1060	720	4010	4020
1040	1100	810	820
220	710	330	320
330	990	700	720
2120	710	1410	1400
730	230	1320	30
730	420	1020	1280
300	360	490	1030
690	460	680	490
760	490	1070	720
650	370	2050	1040
760	500	810	2740
410	330	1020	180
360	880	770	980
340	610	480	680
470	390	730	530
280	250	1380	720
700	930	1040	1370
230	430	820	1060
380	880	790	820
10	340	620	810
350	780	800	600
720	760	850	780
820	440	1000	890
460	730	1390	1010
640	530	590	1360
370	260	2090	600
1020	580	670	890
550	600	590	640
680	220	1010	620
650	480	3260	630
180	190	600	570
40	680	360	1000
310	240	1600	2380
1060	790	860	20
660	260	1830	880
680	800	1130	670
380	80	790	1560
340	20	880	330
300	920	240	850
310	230	30	1820
330	330	870	1130
230	2120	840	790
310	730	970	2050
390	720	680	830
390	330	1180	950
540	660	650	600
640	230	1130	1260
620	540	910	640
570	650	730	1160
360	760	1870	890
1010	410	250	730
290	350	620	1570
320	340	730	520
550	510	1150	710
490	20	370	610
730	250	610	1210
500	650	450	390
310	270	300	600
470	340	490	440
360	400	860	310
990	690	950	480
500	830	1170	860
590	470	330	960
820	640	580	1090
160	370	2250	910
4270	1010	680	610
300	550	1080	1900
1030	690	690	520
880	650	750	1030
790	230	280	650
710	300	1030	2090
1520	1050	800	840
420	690	680	680
430	660	340	360
560	370	920	870
940	350	770	810
860	290	780	740
580	320	530	570
540	330	1350	1340
980	220	680	1060
1790	320	360	230
920	380	280	660
1030	410	610	770
740	530	820	90
800	640	100	20
350	610	450	460
650	590	340	310
1000	350	10	470
190	1020	430	970
100	290	970	450
510	310	230	290
480	550	220	1440
[truncated: 2,015 more rows]

## Sheet: Figure 2d
Source Data for Figure 2d (boundary strength)
WT	WTL	KO	KOL
1.83109	1.78115	1.59665	1.65379
0.409391	0.277767	1.08028	0.212152
0.275788	0.251101	0.68324	1.08931
0.993833	0.940391	0.382951	0.104622
0.330763	0.398973	0.541434	0.688287
0.75388	0.758454	0.212687	0.406258
0.29971	0.337123	0.775934	0.540793
1.44429	1.3734	0.558662	0.122931
0.50404	0.521176	0.147959	0.120136
0.120157	0.142813	0.213012	0.808031
0.14564	0.144965	0.125712	0.490113
0.891886	0.929276	0.141162	0.251545
1.31132	1.44297	0.598236	0.238746
0.855024	0.908822	0.736947	0.582141
0.560735	0.597959	0.418546	0.889677
0.489166	0.500007	0.436596	0.390615
0.712835	0.682085	0.134793	0.434658
0.917354	0.220432	0.395529	0.310849
0.903608	0.11058	0.583587	0.423491
0.415926	0.874163	0.108363	0.528953
0.502404	0.915158	0.594091	0.124561
0.57858	0.417753	0.117234	0.54257
0.626444	0.619799	0.292155	0.149458
0.319573	0.60829	0.131672	0.101241
0.124796	0.600044	0.586854	0.569184
0.176368	0.341028	0.544861	0.23977
0.419866	0.119076	0.168488	0.571573
1.25615	0.333117	0.554294	0.104956
0.906375	0.402248	0.140427	0.131151
0.171953	1.1591	0.375888	0.404932
0.210664	0.920169	0.777707	0.846626
0.61435	0.285593	0.409699	0.379172
0.260376	0.160549	0.300679	0.309608
0.435521	0.610444	0.196826	0.198839
0.974489	0.345347	0.189321	0.263262
0.34554	0.498929	0.439528	0.464202
0.610625	0.966197	0.691085	0.697254
0.47485	0.446694	0.432726	0.482465
0.461423	0.609387	0.278087	0.307873
0.840186	0.477769	0.596942	0.564377
0.424239	0.897008	0.582568	0.694288
0.364981	0.449204	0.574672	0.588261
0.466834	0.428533	0.839103	0.832712
0.290341	0.433267	0.522803	0.550503
0.673128	0.417103	0.498608	0.568051
1.50367	0.654366	0.591462	0.549211
0.818999	1.53172	0.715658	0.577732
0.799062	0.878011	0.387777	0.769245
1.54244	0.893808	0.727572	0.401989
0.153973	1.43788	0.868878	0.122271
0.539318	0.167017	0.110519	0.801942
0.476263	0.618293	0.429315	0.946439
1.0496	0.495563	0.651619	0.165385
0.690975	1.25454	0.756345	0.456752
0.322763	0.757867	1.32103	0.646035
0.46156	0.490825	0.245604	0.129716
0.236948	0.11778	0.540642	0.778076
0.157423	0.285016	0.710995	1.50385
0.287668	0.87848	0.980092	0.278146
0.86014	0.805061	0.354307	0.47773
0.756302	1.2996	0.383073	0.633174
1.00646	0.220147	0.293563	1.02706
0.454967	0.481331	0.384599	0.435134
0.258592	0.295541	1.21609	0.407462
0.434455	0.43028	0.123664	0.314359
0.439273	0.467193	0.410497	1.20321
0.688225	0.665971	0.891377	0.295192
0.908034	1.0424	0.71809	0.41204
1.29289	1.40137	0.251627	0.920384
0.24062	0.283058	0.287423	0.733003
0.742722	0.896602	1.00895	0.355565
0.876838	0.891613	0.39032	0.28943
0.451764	0.806267	0.69816	0.954167
0.363031	0.352127	1.54134	0.459767
1.17989	1.31316	0.135386	0.710242
0.592355	0.593763	0.232594	1.60187
1.11043	1.08874	0.667122	0.256759
0.606573	0.610904	0.307985	0.10422
1.20089	0.824471	0.605562	0.208051
0.723124	0.836784	0.677816	0.400039
1.13799	1.0811	0.85279	0.57785
1.73205	1.79325	0.722194	0.728571
0.518913	0.52812	0.259636	0.462358
0.4699	0.486483	0.906462	0.927524
0.301604	0.344974	0.28299	0.738093
0.303296	1.23293	0.667142	0.307678
1.12731	0.946747	0.67195	0.92184
0.922121	0.370376	0.170263	0.258627
0.380516	0.835746	0.56519	0.752276
0.830579	1.61245	0.786494	0.710307
1.49589	0.47546	0.83099	0.552058
0.49189	2.19236	0.297054	0.828579
2.25273	0.587123	0.559596	0.900189
0.570698	0.464254	1.00856	0.271999
0.449882	0.431285	0.642016	0.238176
0.476597	1.77864	0.213049	0.484257
1.89243	0.39718	0.156898	1.06316
0.399496	1.33074	0.159261	0.512228
1.27082	0.696742	0.528504	0.119169
0.73185	0.37364	0.220211	0.217889
0.394784	1.07208	0.637515	0.519481
0.857249	0.490183	1.18444	0.589422
0.509456	0.815912	0.685873	1.01622
0.618592	0.42594	0.677755	0.678387
0.599002	1.26515	0.789757	0.298091
1.10183	0.632783	0.563339	0.283741
0.24872	0.815326	0.401516	0.695503
0.779057	0.749948	0.465787	0.54077
0.739857	0.773718	0.549735	0.543932
0.71475	1.08466	0.207108	0.386666
1.24305	0.807985	0.566375	0.579729
0.810778	0.747212	0.638416	0.562751
1.20467	1.2372	0.425183	0.178262
0.649725	0.715366	0.237877	0.551158
1.12381	0.486423	0.515384	0.666434
0.704356	0.522085	0.742283	0.457446
0.629903	0.361537	0.429641	0.160721
0.433753	1.1549	0.580183	0.48126
1.09919	0.77607	0.644659	0.483708
1.09397	0.667661	0.17927	0.693814
0.439233	0.528398	0.326133	0.450866
1.03866	0.990004	0.257596	0.603832
1.20758	1.11282	0.239955	0.613085
0.688152	0.48128	0.346776	0.248273
0.496201	0.965458	0.401559	0.38221
1.09629	1.25788	0.431249	0.358126
1.15853	0.726651	0.356407	0.236048
0.464028	0.569493	0.353928	0.191496
0.964599	1.16967	0.292113	0.326494
0.584071	1.23342	0.21743	0.434669
0.383552	0.423506	0.106449	0.430817
0.113644	0.867197	0.53979	0.36642
0.761409	0.584953	0.81407	0.389997
0.31329	0.263583	0.279335	0.228899
0.213426	0.109735	0.293375	0.23921
0.274136	0.834426	1.36399	0.134689
0.416326	0.387565	0.611764	0.573129
0.274586	0.186106	0.223956	0.935861
0.223358	0.304389	0.41146	0.382179
1.1844	0.448483	1.04319	1.35149
0.880546	0.27162	0.676972	0.568066
0.717365	0.23743	0.296867	0.202289
1.16029	0.108355	0.629704	0.415858
0.871832	1.11978	0.593813	1.17153
0.255189	1.14364	0.654848	0.713301
0.470888	0.793593	0.929224	0.315434
0.237271	1.24143	0.567593	0.638236
1.22665	0.917186	0.230024	0.631202
0.326022	0.296461	0.164551	0.416438
0.706831	0.133321	0.356244	0.605943
0.202554	0.485789	1.06535	0.964289
0.501498	0.379539	0.468188	0.599523
1.56625	1.17787	0.154509	0.250324
0.792904	0.345235	0.132804	0.227836
0.646527	0.675438	0.426361	0.262614
0.477265	0.211588	0.123192	1.05053
1.21154	0.576159	0.484077	0.541106
0.421341	1.56932	0.885482	0.122906
0.3832	0.717098	0.583497	0.153975
1.04609	0.622734	1.00142	0.448707
0.615743	0.598364	0.166327	0.127934
0.79657	1.23927	0.289175	0.448841
1.24361	0.445002	0.280002	0.902403
1.92681	0.305043	0.390248	0.660497
0.621606	1.10684	0.147493	0.977021
0.52465	0.654583	0.477327	0.213033
0.537284	0.699182	0.186135	0.307535
0.529093	1.37412	0.636381	0.393068
0.787557	1.97109	0.182189	0.142517
0.645901	0.738651	0.998324	0.133748
0.334197	0.470949	0.10697	0.455607
0.882706	0.550384	0.512152	0.235946
0.237662	0.569346	0.110176	0.627142
0.656844	0.770414	0.110231	0.169603
0.242865	0.815679	0.208686	0.973914
0.608794	0.3979	0.437261	0.136653
0.403937	0.923935	1.2602	0.440299
0.404902	0.283485	0.253171	0.142705
0.697494	0.726954	0.201308	0.103938
0.324752	0.256986	0.453702	0.427493
1.1052	0.260972	0.403474	1.19582
0.429301	0.665281	0.460218	0.334044
0.379948	0.45225	0.459785	0.250596
1.41551	0.437346	1.2326	0.445853
0.743116	0.717618	0.38835	0.216465
0.417579	0.30108	1.22272	0.494841
0.241393	1.16492	0.869307	1.15046
0.182977	0.402027	0.227563	0.409107
0.432674	0.374241	0.660122	1.21771
1.84429	1.4958	0.587678	0.910226
1.32784	0.776901	0.324941	0.246133
0.292825	0.439934	0.101313	0.633002
0.119156	0.192369	0.208708	0.575117
0.316802	0.106193	0.199807	0.341376
0.404522	0.162099	0.271002	0.236983
0.220459	0.391246	0.896112	0.232314
0.6585	2.06494	0.461731	0.330837
1.39163	1.47595	0.374544	0.964532
0.988077	0.339706	0.270226	0.622119
1.67474	0.22202	0.306544	0.438587
1.30112	0.367458	1.03093	0.311954
1.44288	0.442142	0.832723	1.10829
0.993623	0.155935	0.409862	0.850542
0.132906	0.61084	0.811013	0.476017
1.17421	1.48095	0.799926	0.700701
0.794706	0.920388	0.957228	0.848376
0.833658	1.47994	0.54163	0.940969
0.860736	1.50815	0.902665	0.489736
0.870225	1.38482	0.586501	1.01595
0.546318	1.06316	0.11395	0.595463
0.572937	0.469634	0.155525	0.128318
0.585008	1.33169	0.721222	0.716843
0.813367	0.807079	0.157824	0.187861
0.502006	0.849637	0.598344	0.626725
1.19353	0.829306	0.339022	0.371031
0.406464	0.983649	0.10767	0.545028
1.03964	0.617012	0.525062	0.750861
0.236729	0.550806	0.702898	0.853752
1.10791	0.845463	0.75526	0.978903
0.180597	0.937275	0.151186	0.251042
0.391252	0.606628	1.02097	0.28187
0.497656	1.2059	0.219028	0.506181
0.721914	0.459853	0.378193	0.219229
0.96479	0.853907	0.414841	0.269633
0.730185	0.257054	0.336002	0.550039
1.11868	1.29767	0.549395	0.486013
0.830009	0.268579	0.590318	1.22056
0.450222	0.478919	1.33571	0.128295
0.458853	0.546577	0.16835	0.634521
0.480467	0.879556	0.583611	0.179332
1.47799	0.728936	0.218871	0.23685
0.344666	1.01597	0.172258	0.378338
0.541549	0.814464	0.184107	0.51451
0.827884	1.23293	0.332495	0.348199
0.255288	0.801402	0.476145	0.469888
0.698811	0.52453	0.339925	0.758145
1.41944	1.42518	0.44702	0.502051
1.28321	0.41767	0.798281	0.665225
0.482937	0.544219	0.556075	1.39857
0.497633	0.90738	0.650673	0.324183
0.161499	0.273461	1.37496	1.37741
0.522284	0.765757	0.258917	0.703764
1.21261	1.14447	1.52554	0.293883
0.948289	1.46126	0.684624	0.119281
1.46066	0.663785	0.289684	0.372438
0.767194	0.518611	0.138075	0.877024
0.181665	0.193957	0.326494	0.438973
0.671465	0.524721	0.879506	1.61122
1.90536	1.34664	0.42082	0.293465
1.64029	0.924276	1.60731	0.217084
1.09415	2.20538	0.339036	0.818922
0.606355	0.692092	0.194137	0.4443
1.09709	0.874264	0.96054	0.298472
0.26815	0.233968	0.524151	0.201081
0.742122	0.670155	0.406826	2.15501
0.696654	1.73927	0.185578	0.441053
0.446296	1.7468	2.16079	0.548794
0.372055	1.11902	0.482734	0.208842
0.67671	0.58947	0.629232	0.135177
0.392508	1.09701	0.233861	0.545325
1.59199	0.332764	0.120574	1.27061
0.812734	0.733892	0.507825	0.129231
1.85544	0.812426	1.23597	0.402776
1.27204	0.421514	0.359016	0.164662
1.099	0.380549	0.583792	0.5763
0.438519	0.677799	0.574837	0.579541
1.05261	0.42963	0.298177	0.311823
0.552136	1.84973	0.488772	0.484735
2.02725	0.883305	0.142819	0.129751
0.522051	1.99324	0.15856	0.134699
0.412653	0.470278	0.469424	0.478874
2.13973	1.22782	0.483981	0.581964
0.40904	0.109705	0.57576	0.559863
0.128957	1.14644	0.227094	0.196216
0.115401	0.187794	0.22008	0.199184
0.396511	0.1288	0.139152	0.494955
0.339319	0.468209	0.46395	0.277645
0.18686	1.11656	0.159375	0.458315
0.564092	0.5173	0.141505	0.174673
0.112733	2.03419	0.157285	0.260333
2.08402	0.574291	0.237583	0.90751
0.660655	0.458474	0.906034	0.432522
1.09696	2.03282	0.38835	0.86671
0.456659	0.435084	0.763631	1.42807
0.495278	0.134557	1.43644	0.844541
0.894378	0.377267	0.790486	0.144274
0.39526	0.348757	0.224811	0.158543
1.00415	0.206759	1.03641	0.967908
0.745017	0.517887	0.444298	0.444859
0.4425	1.91382	0.884269	0.123128
0.980249	0.731562	1.22062	0.863659
1.00483	1.11096	0.769179	1.14709
0.84541	0.545306	0.287069	0.744167
0.349916	0.491381	0.471767	0.256742
0.503018	0.892496	0.736746	0.784005
0.188692	0.44423	0.401247	0.421456
0.789425	1.08696	0.598112	0.620801
0.93415	0.782775	0.865109	0.551593
0.708795	0.471765	0.51538	0.544205
0.962516	0.996799	1.50939	1.73497
1.12697	1.00652	0.638067	0.120043
0.370362	0.905436	0.129038	0.162181
0.290404	0.274458	0.678686	0.682678
0.611937	0.316222	0.884422	0.920998
0.138303	0.561519	0.597637	0.582954
0.121971	0.162702	0.493003	0.43124
0.636993	0.818828	0.7433	0.791531
0.398958	0.891351	0.266261	0.240731
0.370044	0.814119	0.474253	0.367471
0.895669	1.04393	0.421208	0.184308
1.40716	1.29752	0.179124	0.558628
1.11575	0.32282	0.503765	0.520062
1.23367	0.131049	0.493988	0.514974
1.73332	0.685453	0.525488	1.01804
0.622791	0.465181	0.967386	0.455862
1.42575	0.127213	0.382848	0.484244
0.658923	0.735886	0.322087	0.556139
0.304791	0.340203	0.470077	0.264275
0.798317	0.373886	0.368563	0.814102
0.477538	1.47033	0.205075	0.822683
1.25218	1.56535	0.767302	0.696293
1.08705	1.18804	0.74369	0.13995
0.319718	1.38085	0.658964	0.351542
0.262921	1.91111	0.354756	1.17367
0.850655	0.561575	0.502046	0.577336
0.18915	1.41013	1.236	1.58207
0.600084	0.705511	0.535263	1.16278
0.545632	0.295602	1.5597	0.562983
1.18377	0.725459	1.15543	0.239282
0.176242	0.453578	0.488529	0.438909
0.231437	1.3471	0.269916	0.715558
1.72528	1.12766	0.251674	0.371077
1.29818	0.318931	0.54773	0.444033
1.98097	0.273384	0.683387	0.600333
0.127872	0.872632	0.440943	1.0755
0.106192	0.113598	0.462545	0.178212
2.04337	0.541444	0.351874	0.122882
0.771362	0.676171	0.127722	0.546891
0.613122	1.14345	1.14469	0.840539
1.2101	0.196385	0.186045	0.389147
0.797664	0.241586	0.18298	0.11963
0.725506	1.99048	0.482175	0.232152
0.56707	1.66055	0.780456	0.564028
0.447518	2.05258	0.306054	0.872189
0.197964	0.139867	0.154593	0.470605
1.39699	1.97413	0.241921	0.493609
1.26895	0.77307	0.58522	0.240966
1.88009	0.69043	0.720358	0.278991
0.258076	1.20522	0.534869	0.135449
0.279931	0.756866	0.311111	0.328945
0.711571	0.776264	0.268133	0.111162
0.104971	0.566752	0.361041	0.418617
0.567926	0.382555	0.236159	0.383791
0.426633	0.219238	0.333839	0.289547
0.142689	1.38829	0.10767	0.304919
0.773839	1.52446	0.291031	0.281616
0.315984	2.08305	0.269716	0.609334
0.361389	0.326154	0.224989	0.378123
0.660107	0.687892	0.570384	0.162834
0.220748	0.677529	0.374918	0.43141
0.170392	0.60002	0.206747	0.235476
0.477965	0.120709	0.334304	0.625391
0.957778	0.744909	0.287208	0.869863
1.65546	0.346081	0.547253	0.297157
0.879893	0.357376	0.936927	0.657126
1.3235	0.784697	0.106685	1.17122
0.933513	0.259343	0.100263	0.923652
0.884484	0.491503	0.620882	0.977543
0.579548	1.0274	1.03674	0.849188
0.830013	1.77607	0.839706	0.97132
0.407403	0.880339	0.886731	0.429658
0.503203	1.31405	0.80904	0.268011
1.07052	1.02034	0.983323	0.688912
0.374633	0.993303	0.394615	0.395735
0.739712	0.640181	0.322223	0.968798
0.214888	0.834129	0.679855	0.920235
0.597429	0.320857	0.301259	1.25719
1.88633	0.353219	0.884382	0.831624
0.170724	0.484893	0.905325	0.886254
2.5126	1.18096	1.30723	0.341988
0.833043	0.450267	0.759327	0.264295
0.152463	0.689323	0.776048	0.743381
0.290644	0.267981	0.237856	0.402613
0.292103	0.540876	0.123643	0.389477
0.626241	0.270709	0.359012	0.306614
0.990765	1.90843	0.591737	0.857957
0.418631	0.180302	0.322033	0.900009
0.520917	2.83807	0.388975	0.659348
0.200283	0.961722	0.31235	0.734823
0.342082	0.10265	0.330451	0.289501
0.816867	0.196693	1.02084	0.190291
0.900969	0.278993	0.819151	0.480646
0.399265	0.549085	0.689426	0.920758
0.333814	0.978923	0.753774	0.469036
0.315546	0.416475	0.213319	0.876477
0.748803	0.576243	0.168403	0.604217
0.656869	0.223475	0.386047	0.48779
0.532808	0.399038	0.950329	0.129202
1.17227	0.90158	0.443135	0.316091
1.33471	0.935762	0.864596	0.407784
0.289872	0.481715	0.235505	0.920074
0.149987	0.408317	0.545295	0.543609
0.224048	0.366248	0.431791	1.01341
0.226358	0.714847	0.358533	0.105914
1.43083	0.898812	0.39303	0.543754
1.25773	0.52124	0.823773	0.430301
0.83357	1.43819	0.147843	0.453845
1.25948	1.29088	0.481764	0.449273
1.30282	0.256511	1.02025	0.195333
0.586594	0.166799	0.201947	0.470099
0.798309	1.41568	0.588018	0.849145
1.66243	1.31257	0.542599	0.733349
0.788672	0.965064	0.52475	0.294465
1.09238	1.23157	0.207692	0.623801
0.795633	1.14663	0.25172	0.113426
1.22006	0.625184	0.251951	0.757623
0.801346	0.689456	0.461486	0.128916
0.876333	0.764284	0.644263	0.744498
0.214454	1.85452	0.795467	0.438175
2.66637	1.06292	0.375399	0.42744
0.6232	1.25656	0.723924	0.213145
0.624332	0.776554	0.790905	0.68473
0.640836	1.23379	0.219501	0.338073
0.495229	0.992674	0.69366	0.787093
0.689257	0.994972	0.471738	0.455361
1.3593	0.212996	0.439903	0.4434
0.93202	2.70058	0.277664	0.471023
0.608187	0.703481	0.632949	0.275297
1.1022	0.618948	0.136242	0.150937
0.67006	0.707276	0.194975	0.160762
0.799598	0.530125	0.197981	0.89055
1.03168	0.742499	0.890883	0.944548
1.52116	1.48562	0.478032	0.391124
1.09502	1.01441	0.367007	2.59156
0.166497	0.638803	0.24962	0.837731
1.03166	1.12071	0.449461	0.564671
0.279764	0.805988	0.2688	0.113907
0.13225	0.847973	0.918406	0.223528
0.13225	1.14454	1.03655	0.487673
0.134675	1.64309	0.351476	0.37704
0.31043	1.22015	2.48118	0.148666
1.14243	0.181772	0.882366	1.13568
0.236858	1.08468	0.564286	0.427124
1.42043	0.306417	0.288587	0.34876
1.25328	0.261973	0.528163	0.158534
0.230422	0.25453	0.371394	0.380443
1.26745	0.419532	0.189197	0.14621
1.04586	1.54736	1.08295	0.669934
0.362086	0.179796	0.427569	1.01661
0.128997	1.36676	0.377645	0.164341
1.17877	1.21068	0.234224	0.382195
0.344577	0.273704	0.200764	0.850388
0.638647	1.13069	0.316938	0.582558
0.392804	1.10237	0.612921	0.564314
0.361518	0.387495	1.08517	0.7842
0.226454	0.104265	0.148685	0.157744
0.249217	1.27356	0.376696	0.435174
0.888875	0.338864	0.729436	0.60071
0.720562	0.596237	0.42981	0.728111
0.104961	0.868313	0.558526	0.608105
0.633395	0.410221	0.756784	0.28883
0.546173	0.232362	0.384115	0.498787
0.476919	0.242213	0.423833	0.49694
0.785863	1.03331	0.576824	2.37988
1.09909	0.803659	0.682714	1.15813
0.409822	0.626318	0.552117	0.584536
1.17058	0.804505	0.400243	0.203791
1.69145	0.52253	0.466483	0.364087
0.43397	0.486781	0.455902	0.169216
0.497004	0.813963	2.26899	0.174667
1.87159	1.07014	1.16796	0.297404
0.168526	0.433731	0.625244	0.142106
0.715158	0.938276	0.399233	0.623873
0.36724	1.631	0.438496	0.235045
2.05493	0.437924	0.24032	0.491401
2.74098	0.5578	0.197251	0.134426
0.344142	1.71875	0.479803	0.183808
0.276237	0.176734	0.190568	0.295806
0.480018	0.761285	0.388089	0.141961
0.725699	0.356691	0.102918	0.539717
0.366257	2.02625	0.101587	0.672246
0.30616	2.89791	0.100217	0.324526
0.849708	0.408155	0.169213	0.683193
0.603754	0.345624	0.375036	0.304133
0.243731	0.501781	0.268482	0.451399
1.75462	0.846667	0.546804	0.347706
0.65352	0.390663	0.627474	1.28711
0.764346	0.384721	0.203963	0.283462
0.308749	0.672569	0.692821	0.252686
1.5678	0.976341	0.225408	0.129521
0.730275	0.596532	0.247636	0.146081
0.134971	0.290741	0.110064	0.977424
1.20782	1.67178	1.24437	1.25367
0.537228	0.609232	0.298889	0.92424
1.03788	0.733905	0.210302	1.32504
0.462509	0.259302	0.174982	0.880706
0.39501	1.64626	0.997615	0.345834
1.30536	0.817671	1.26452	0.947372
0.774897	0.158394	0.812783	0.113498
0.456645	1.28086	1.32213	1.14983
0.552274	0.661843	0.818263	0.207504
0.826767	0.995716	0.312473	0.728242
0.524088	0.43388	0.221563	0.846341
0.700917	0.412729	1.09949	0.706574
0.846145	1.54008	1.07061	0.62623
0.473821	0.977942	0.186959	1.34399
0.735981	0.566986	0.796726	0.730513
1.41077	0.69427	0.788801	0.61111
0.111689	1.05625	0.732694	0.540374
0.327462	0.58007	0.640104	0.479735
0.560627	0.779893	1.40486	0.598994
0.454029	0.924648	0.735891	0.589736
2.1677	0.507267	0.566863	0.859697
0.843424	0.825764	0.413884	0.59675
0.27799	1.54547	0.126245	0.328463
0.428691	0.274814	0.696215	0.810438
0.529499	0.572872	0.593754	0.727687
0.232268	0.547071	0.755052	0.86036
0.70722	2.26966	0.564004	0.106728
0.451524	0.89333	0.163587	0.300292
0.257586	0.378611	0.82773	1.56117
0.269685	0.419933	0.779905	0.708668
0.693538	0.591901	0.893616	0.527602
0.316133	0.260872	0.143936	0.514924
0.721343	0.864203	0.244171	0.408098
0.690763	0.470831	1.57595	0.546309
2.23683	0.336435	0.103363	0.318537
0.552684	0.619319	0.733226	0.570438
0.290299	0.331571	0.519275	0.374428
0.208513	0.724286	0.629999	0.404889
0.649353	0.767348	0.334095	0.588252
1.08461	2.00706	0.495431	0.574657
1.02221	0.641737	0.29436	0.538858
0.60043	0.271861	0.605991	0.513455
0.873484	0.203086	0.378029	0.500165
0.515294	0.105596	0.43584	0.556316
0.612089	0.671754	0.547877	0.938653
0.178551	1.08548	0.395748	0.84414
1.50211	1.16728	0.416499	0.292631
0.543257	0.135857	0.690207	0.611001
0.605627	0.613309	0.51433	0.468286
0.495253	0.994887	0.459997	1.01777
1.68548	0.534236	0.528868	0.885094
0.280093	0.641166	0.518293	0.826282
0.36531	0.146197	0.946821	0.530829
1.34607	1.7846	0.863933	0.990101
0.296912	0.634101	0.16134	0.516266
1.55856	0.736455	0.659936	0.447094
1.56636	0.454464	0.541756	0.517277
0.388826	1.81621	1.11828	0.4186
0.121997	0.234272	0.8816	0.524091
0.16237	0.467372	0.237112	0.815528
0.345801	1.46572	0.837823	0.235649
0.307042	0.356178	0.566644	0.576359
0.512443	1.78602	0.90546	0.118178
0.353894	1.77543	0.521155	0.992777
0.278663	0.488754	0.449934	0.442738
0.24875	0.512162	0.568155	0.156825
1.8505	0.510495	0.324869	0.535242
0.253593	0.411506	0.549226	0.647909
1.47437	1.96222	0.259029	0.469608
0.419906	0.205379	0.270239	0.531493
0.729239	1.4273	0.816511	0.424594
1.024	0.491816	0.233939	1.06536
0.57077	0.816804	0.608518	0.202451
0.781217	1.05849	0.824408	0.375315
0.806549	0.590142	0.396156	0.275113
0.276626	0.886995	0.215204	1.58472
0.347004	0.211996	0.504995	0.153937
1.26589	0.852787	0.625831	0.239919
0.84441	0.278312	0.488383	0.126182
0.505199	0.397782	0.465699	0.460704
0.530817	1.29382	0.401699	0.166457
1.38119	0.856845	0.976775	0.155633
1.32373	1.35971	0.171262	0.147091
0.12271	0.137644	0.319458	0.214141
0.452668	0.143509	1.42646	0.304996
0.639652	1.15478	0.277529	0.192323
0.508018	0.130341	0.154318	0.109208
1.20764	0.314967	0.194633	0.39856
0.683507	0.641578	0.199697	0.682613
0.724775	0.561046	0.153002	0.37649
0.887649	0.993845	0.134711	0.892891
0.675519	0.676181	0.218833	0.285439
0.351398	0.792046	0.286083	0.780248
0.254497	0.973287	0.245368	0.768421
0.79274	0.699696	0.404489	0.759352
1.14721	0.327341	0.708907	0.811178
1.08719	1.13724	0.304442	0.615701
1.21908	1.20561	0.340556	0.441587
0.802913	1.27012	0.966107	0.515046
0.978905	1.32959	0.876974	0.538368
0.390429	0.871027	0.80416	0.266178
0.860242	1.04607	0.815332	0.427023
0.138696	0.875741	1.03124	0.135417
0.368886	0.903401	0.644103	0.315346
0.659896	0.11717	0.397209	0.423687
0.335914	0.342285	0.492015	0.819741
0.32338	0.776942	0.452693	0.393573
0.215956	0.292998	0.359347	0.280939
0.612683	0.264678	0.3802	0.215806
0.67971	0.549376	0.413444	0.656575
0.143559	0.684852	0.765321	0.569208
0.443786	0.648151	0.363732	0.344493
0.381593	0.257683	0.286874	0.266143
1.14234	0.558996	0.191237	0.409733
0.479957	0.420901	0.714791	0.252642
0.703668	1.38607	0.559214	0.621097
0.258045	0.531557	0.283481	0.463235
0.908115	0.803867	0.242025	0.83771
0.636058	0.31295	0.311027	0.115089
0.676065	1.04249	0.32015	0.337275
0.687972	0.592454	0.384722	1.75133
0.871239	0.718454	0.458169	0.54392
0.515844	0.700503	0.661434	1.31384
0.68685	0.562688	0.131723	0.220976
1.06882	0.922901	0.323064	0.186739
0.776383	0.54007	1.96412	0.824626
0.563505	0.94411	0.522795	0.193215
0.940771	1.15382	0.542761	0.508224
1.20713	0.841021	0.52053	0.512376
0.324303	0.677785	1.36149	0.230203
1.01391	0.875265	0.243525	0.268643
0.977687	0.167236	0.221284	0.462283
0.809121	0.182384	0.830528	0.489353
0.367265	1.2636	0.141493	0.131926
0.630268	0.111383	0.458736	0.440053
1.13961	0.345942	0.263932	0.460536
0.155693	1.06134	0.496735	0.713417
2.02782	0.995346	0.173405	0.58837
0.502402	0.978481	0.446254	0.125161
0.610702	0.365765	0.443295	0.468788
0.510181	0.658207	0.109384	3.46045
0.387181	1.30781	0.412322	2.537
0.235056	0.198139	0.418609	0.286684
0.427885	2.39144	0.547322	0.776983
0.47196	0.613137	0.654922	1.027
0.103041	0.737073	0.537434	0.517615
0.146601	0.538668	0.463073	0.966516
0.421408	0.457297	0.163259	0.475958
0.526312	0.252631	0.237936	0.612466
0.715183	0.451967	0.343697	0.6677
0.111269	0.592551	3.87352	0.737022
1.22223	0.100223	2.63133	0.675318
2.87453	0.144212	1.23589	0.865538
0.28532	0.334852	0.646212	0.196377
0.344012	0.627149	0.786401	0.608456
0.255719	0.809535	1.01285	0.220653
0.165002	0.217404	0.500962	0.577432
0.298086	1.33975	0.997785	0.108805
0.548359	3.11287	0.435953	0.167081
0.25607	0.260366	0.542372	0.716838
0.581594	0.211313	0.591395	0.298447
0.373307	0.232118	0.731557	0.548328
1.18371	0.194443	0.143666	0.273618
0.773469	0.37664	0.1554	0.515475
1.40164	0.316785	0.604514	0.118071
0.256308	0.192804	0.717023	0.229782
0.706204	0.546645	0.217595	0.636175
0.389672	0.369906	0.591538	0.742022
0.791202	0.602991	0.233927	0.140061
1.16614	0.456201	0.531556	0.696786
0.728629	1.22287	0.152597	0.634202
1.07605	0.823164	0.203295	0.217256
1.28823	1.4614	0.495162	0.381658
0.698034	0.226142	0.280347	0.594965
1.0555	0.7921	0.393449	1.24968
0.842554	0.31195	0.671571	0.186499
0.8561	0.833367	0.104907	1.46189
1.07192	1.21621	0.101611	0.715085
0.51683	0.675018	0.710286	0.775776
0.941782	0.291682	0.612781	0.554936
1.82746	1.04849	0.322284	0.805934
0.261115	1.33858	0.301579	0.3156
0.441592	0.716722	0.585574	0.116658
0.239014	1.07863	1.15458	0.125634
0.587061	0.40225	0.153846	0.199837
0.663397	1.07755	0.16551	0.122326
0.168684	0.222284	1.31393	0.614047
0.237606	0.516412	0.66651	0.532265
0.633438	0.470103	0.777192	1.57084
0.841673	0.413013	0.603701	0.23683
0.970068	0.975041	0.952038	0.249359
0.941285	1.87325	0.336038	0.972366
0.68681	0.295211	0.135859	0.31462
0.788011	0.428666	0.295265	0.528361
0.2869	0.370342	0.539673	0.187788
0.179809	0.201802	0.496212	0.208721
2.02791	0.601799	1.5073	1.41545
1.02431	0.724303	0.254862	0.415616
0.209683	0.139419	0.23546	0.322347
0.53845	0.144765	0.912322	0.75345
1.62996	0.277267	0.273498	0.250553
0.672352	0.367759	0.503525	0.320737
0.596342	0.339018	0.159638	1.29893
0.42892	0.681	0.216962	1.08421
2.13315	1.00378	0.18482	1.13636
0.484513	1.1725	0.187514	0.203323
0.599988	1.10364	1.45588	0.451872
0.938222	0.214604	0.363331	0.369066
0.63245	1.01107	0.328751	0.776393
0.686542	0.328848	0.624021	0.207822
0.105415	0.169154	0.346456	0.432721
1.10681	0.385871	1.23589	1.43959
0.648099	2.15928	1.08598	0.878543
0.255828	0.678196	1.05467	0.488506
0.442826	0.2978	0.155973	0.401552
0.938028	0.577566	0.383717	0.438593
1.37424	1.65777	0.336342	0.588061
0.258115	0.682005	0.800585	0.287572
0.141131	0.715705	0.14717	0.275824
0.112856	0.406174	0.226271	0.353636
0.807031	2.16343	1.44673	0.267154
0.901953	0.51765	0.81309	0.235857
3.68235	0.657734	0.505008	0.169674
3.54094	0.979844	0.395451	0.410612
2.20884	0.660234	0.460864	1.03826
2.42645	0.266779	0.600768	0.463963
1.32877	0.296258	0.39101	0.129472
0.29542	0.697631	0.445294	0.160263
0.316862	0.205643	0.162324	0.436937
1.62239	0.114622	0.251644	0.636913
0.103019	0.133444	0.185139	0.831026
0.781825	1.00896	0.37238	0.216933
1.46271	0.690791	0.875306	1.35429
0.219128	0.406247	0.477725	1.67979
0.289168	1.07122	0.127105	0.625785
0.294455	1.44908	0.171964	0.890198
0.802362	0.210798	0.574324	0.924398
1.27727	0.194139	0.881799	1.01954
0.386406	0.198629	0.212341	0.544671
0.556884	0.21157	1.29311	1.11962
2.01328	0.101769	1.52832	0.83525
0.581104	0.771097	0.564822	0.702838
1.08143	0.92561	0.93982	0.903027
0.646175	4.84448	0.955995	0.214587
0.493531	3.35802	0.520164	0.380598
0.425305	1.10774	0.956951	0.522612
0.354922	1.35599	0.645077	0.478143
0.755711	0.378056	1.02504	1.29276
1.62533	1.77684	0.848984	0.9855
1.27281	0.823287	0.733503	0.312466
0.194366	1.35084	0.715596	0.622722
0.346692	0.259289	0.685095	2.24934
0.408752	0.312819	0.17745	0.264617
0.831808	0.242015	0.223538	0.272129
1.31093	0.957433	0.358722	1.23915
0.115829	1.50086	0.453597	0.190852
0.241732	0.401655	0.504203	0.170537
0.931228	0.21036	1.2197	0.330809
0.616897	0.22469	0.894006	0.550011
1.18206	0.639402	0.216048	0.45585
1.44962	2.24183	0.6672	1.74333
0.833834	0.583355	2.35685	0.603261
1.32363	1.12937	0.86222	0.262322
0.721433	0.699179	0.294753	0.180301
0.709652	0.422814	0.292288	0.585948
1.17248	0.398642	0.147995	1.13586
0.48581	0.767566	0.152087	0.232023
0.635779	1.83073	0.50536	0.105121
0.399251	1.38291	0.466588	0.974542
1.10812	0.177547	1.92756	0.209664
0.713037	0.371832	0.615353	0.733598
0.203594	0.468928	0.286179	0.48828
0.21034	0.871317	0.126126	0.915728
0.115641	1.40423	0.506009	0.440509
1.06254	0.132419	1.14028	0.448358
0.488827	0.139593	0.270788	0.586594
2.93394	0.973656	0.935543	0.146004
0.602155	0.511992	0.731933	0.265228
0.546739	0.545543	0.425679	0.121864
0.509259	1.23026	0.112128	0.100773
0.516511	1.2996	0.115946	0.495024
1.20554	0.874962	0.951665	0.333444
0.840557	1.54735	0.822205	0.147489
0.974196	0.976847	0.298176	0.506911
0.437743	1.35735	0.418396	0.397715
0.425184	0.519802	0.439402	0.935431
0.797061	0.703966	0.121392	0.995982
0.684956	0.423325	0.200348	0.477124
0.162666	1.09567	0.186736	1.11611
0.206531	0.688707	0.139434	0.825559
1.71172	0.169349	0.352778	0.716598
0.937878	1.11563	0.275262	0.742489
0.250174	0.402891	0.193444	0.662902
0.445482	0.131724	0.500181	0.129715
1.06498	3.03351	0.411952	0.240207
0.537571	0.634834	0.518366	0.503807
1.15219	0.131542	0.91271	0.309182
1.14583	0.556497	0.589678	0.78275
1.61833	0.588017	1.2027	0.980458
0.407554	1.27733	0.808737	0.531983
0.770167	0.95225	0.537769	0.14541
1.08012	1.06063	0.117076	0.178659
1.10912	0.439905	0.209855	0.89101
0.552121	0.426906	0.52054	0.153965
0.879746	1.03709	0.285483	0.806607
0.645985	0.767681	0.76977	0.318123
1.58429	1.70287	0.940722	0.205825
0.10998	1.02245	0.504038	0.704872
0.500644	0.439632	0.245526	1.11102
0.622209	0.104191	0.85626	0.448942
0.646625	1.2441	0.147228	0.331094
0.145173	0.625013	0.754562	0.786334
1.05421	1.1942	0.30698	0.162606
0.906854	1.24523	0.2142	0.373523
0.611865	1.65594	0.597043	0.481934
0.692164	0.649256	1.04817	0.707851
0.713322	0.78543	0.479229	0.588216
0.258895	1.13865	0.222483	0.291191
0.482335	1.16565	0.131675	0.804406
0.257913	0.569086	0.665111	1.00509
0.86571	0.952422	0.186387	0.682867
1.75344	0.600815	0.342239	0.139184
0.105132	1.62347	0.464789	0.772862
0.261821	0.166967	0.594634	0.437217
0.387171	0.402904	0.509011	0.479018
0.875773	0.323999	0.286095	0.481336
0.603433	0.65102	0.584529	0.625551
0.827426	0.713248	0.992723	0.113961
0.964949	0.10828	0.693432	1.74266
0.550664	0.168499	0.74564	0.959283
2.57168	1.14055	0.455566	0.909077
1.83983	0.918407	0.364447	0.183205
0.833369	0.666305	0.183254	0.167185
0.992781	0.705308	0.420101	0.69677
0.375626	0.71487	0.682581	0.353154
0.402503	0.143946	0.121205	0.115144
0.738034	0.544563	1.86036	0.49251
1.04856	0.214192	0.810546	0.733527
0.302657	0.963858	0.960308	0.55965
0.288595	1.92242	0.761211	1.05289
0.211179	0.164735	0.360396	0.739114
1.15728	0.235534	0.109842	0.316804
0.843717	0.355386	0.495197	0.32624
0.316782	0.978157	0.746257	1.06114
0.550324	0.548792	0.678128	0.661844
0.22458	0.928817	1.01404	0.44301
2.49788	1.02193	0.120234	0.217663
0.426837	0.620835	0.671692	0.367418
0.244355	2.68821	0.285339	0.437584
0.255532	2.05363	0.147323	0.504192
0.206462	0.987127	1.0315	0.352862
1.00534	0.882396	0.631955	1.57457
1.29359	0.381466	0.435603	0.748342
2.12751	0.489447	0.293777	0.360193
0.527971	0.86153	0.490117	0.179454
0.352675	1.13345	0.504984	0.675165
0.826204	0.282518	0.341662	0.341649
0.929952	0.306435	1.45128	0.116053
0.352221	0.301846	1.4605	1.09771
0.928122	1.21425	0.77556	0.40054
1.10952	0.807978	0.307537	0.155458
1.39988	0.363825	0.340237	0.596476
1.63403	0.599037	0.692857	0.167227
1.45424	0.20016	0.328239	0.856152
1.46377	2.68546	1.03792	0.444651
1.42592	0.398606	0.109846	0.374326
0.969933	0.322628	0.379497	0.461466
0.246031	0.299798	0.357857	0.103238
0.246753	0.973579	0.154894	1.06707
1.2565	1.31117	0.672114	0.758923
0.137355	2.06106	0.751897	0.152653
1.33776	0.569282	0.39232	0.584786
0.839662	0.504233	1.02292	0.86525
0.568042	0.914105	0.718497	0.512468
0.268854	0.124404	0.281886	0.315768
0.809349	0.15728	0.482912	0.501348
0.340804	0.908619	0.873156	0.57744
1.8297	0.983804	0.409887	0.18393
0.404225	1.10704	0.256514	0.79006
0.244594	1.71248	0.495649	0.311232
0.504585	0.419274	0.640568	0.796565
0.506213	1.56996	0.15664	0.456387
0.768431	1.45263	0.894029	1.31993
0.274784	0.888181	0.304073	0.490141
0.229456	0.533788	0.73534	0.617976
0.910944	1.4034	0.208997	1.19581
1.013	1.51659	0.463079	0.364136
0.91217	0.815939	1.39204	0.27332
1.26652	0.558473	0.488318	1.30427
0.831115	0.197279	0.582555	0.708556
0.388188	0.89437	0.422133	0.940838
0.897263	0.409214	1.10409	0.993669
0.7166	1.78427	0.340223	0.176906
1.69896	0.297619	0.286551	0.593074
0.801557	0.309877	1.33515	0.289311
0.933461	0.19663	0.806652	0.234262
0.585865	0.536058	0.988041	1.36686
1.21254	0.511879	1.05508	1.19412
0.103228	0.915204	0.221749	0.776847
0.116756	0.318386	0.53178	0.499751
0.588727	0.288447	0.276238	0.105063
0.746452	0.897357	0.294944	0.899625
1.48296	1.05276	1.34596	0.561768
0.845342	0.861429	1.17229	0.700281
2.10626	1.38284	0.728085	0.208181
1.28066	0.882616	0.181533	0.485762
0.26406	0.473757	0.246879	0.73455
1.81715	1.01732	0.905975	1.18492
0.38407	0.72819	0.482705	0.911046
1.05625	1.63593	0.552665	0.112871
0.982176	1.0064	0.186056	0.14962
0.395318	1.01143	0.416441	0.377675
1.6524	0.709454	0.679975	0.300551
1.67126	1.30093	1.14827	0.757895
0.679117	0.311202	0.923252	0.605154
0.360483	0.318369	0.509562	0.414209
0.100267	0.600346	0.499567	1.36337
1.63812	0.798484	0.361488	9.41699
0.244991	1.50587	0.301664	13.1141
0.850431	0.294565	0.827431	5.88025
1.53572	2.30361	0.590033	9.1095
0.53766	1.45499	1.28037	10.1978
0.357517	0.235622	1.24741	1.299
1.36124	2.04579	12.5095	0.241372
0.184803	0.456148	5.66202	0.549748
0.410645	1.07444	2.64878	0.646144
0.593927	1.06415	6.57133	1.14784
1.37522	0.396805	7.89187	0.111254
1.58553	1.81522	1.07412	0.239526
0.913842	1.85656	0.663441	0.609302
0.625151	0.673824	0.217801	0.197054
0.741585	0.298719	0.909544	0.41735
1.15535	0.129743	0.909485	0.374572
1.44795	1.61444	1.36316	0.45327
0.95129	0.284581	0.118361	0.569764
1.46133	0.905684	0.540846	0.247428
1.57807	1.62764	0.210321	0.330647
1.19659	0.577429	0.348427	0.472291
0.831361	0.5471	0.33786	0.423094
0.821663	0.116911	0.480406	0.550153
0.784435	1.45571	0.354698	7.51232
0.534463	0.15935	0.694738	1.02001
0.929878	0.499606	0.233471	0.475766
0.513442	0.711385	0.292516	0.788008
0.991509	1.47107	0.60333	0.359713
0.548814	1.69249	0.310702	0.26701
1.11882	0.916008	0.476849	0.377489
0.168118	0.704717	7.52655	0.342249
0.537394	0.770188	0.928084	0.977207
1.08711	1.1301	0.565766	2.10145
1.42252	1.35014	0.707085	1.73058
1.24517	0.998651	0.448362	0.24691
1.23854	1.58106	0.257295	1.47034
1.14979	1.67718	0.328603	0.823388
0.524989	1.23367	0.85211	0.607201
0.941857	0.83935	2.01475	0.208629
0.237852	0.892312	1.80214	0.486394
0.271361	0.889013	0.263351	0.251423
0.99618	0.515114	1.32512	0.19802
1.07315	0.968222	0.177874	0.587682
0.651205	0.517112	0.139832	0.628297
1.02119	1.0292	0.575379	0.540252
1.43563	0.563874	0.195993	0.606259
0.323115	1.15193	0.535644	0.750205
0.624654	0.184876	0.230566	0.236556
0.236486	0.564926	0.185931	0.168754
0.236486	1.0566	0.563345	0.356268
0.178374	1.46423	0.696514	0.366294
1.95337	1.3269	0.575605	0.471795
0.330535	1.21106	0.696081	0.669696
0.49435	1.21165	0.440445	0.362224
0.299685	0.54508	0.668613	0.744738
0.204586	0.445187	0.42772	0.126843
0.709627	0.348998	0.67362	0.808009
0.343445	0.212982	0.779896	0.24174
1.4669	1.03192	1.2213	0.790995
0.21022	1.05186	0.26661	0.450823
0.544534	0.842154	0.28486	0.901748
0.297695	1.02434	0.814488	0.321549
0.334714	1.41355	0.175938	0.3289
0.599361	0.768505	0.651531	0.670453
0.577815	0.581293	0.263446	0.410814
0.908836	0.110729	0.69412	0.884619
0.310325	0.719166	0.418494	1.51511
0.696863	0.741455	0.889323	1.328
1.89251	1.87641	0.662192	0.262677
0.865635	0.26431	0.368137	0.385936
0.547234	0.389032	0.383839	0.257419
1.76128	0.394706	0.845753	0.549262
0.853201	0.173383	1.35898	0.456163
0.383316	0.695588	1.12982	0.918881
0.217366	0.35145	0.275308	0.727157
0.13424	1.56037	0.423384	0.934912
1.81544	0.211295	0.316749	0.859838
0.185493	0.54917	0.511765	0.478782
1.66403	0.32078	0.483524	0.811674
1.3012	0.3455	0.909798	0.374229
0.692391	0.536215	0.689676	0.415165
0.397219	0.477543	0.888013	0.670181
1.23167	0.971123	0.811965	0.370909
1.04933	0.319836	0.448779	0.536887
0.461291	0.635123	0.753042	0.275172
0.669174	1.95472	0.323365	0.267665
0.263814	1.00344	0.344644	0.283033
0.826584	0.52206	0.807649	0.287988
0.644435	0.253236	0.309178	0.459831
0.380099	1.77163	0.552743	0.176979
1.76943	0.746663	0.297555	0.33406
0.535416	0.443089	0.558611	0.646549
0.243041	0.219846	0.422959	0.108937
1.17297	0.13532	0.153633	0.38487
0.416891	1.74182	0.348943	0.500091
0.365887	0.159687	0.129091	1.43963
1.13577	1.6774	0.611069	2.2535
1.09287	1.29501	0.52082	0.749932
1.3552	0.746629	0.462865	0.233844
0.605257	0.440534	1.4369	1.29162
0.870631	1.16277	2.24821	0.616803
0.780543	1.07629	0.10352	0.703692
0.654469	0.452851	0.693666	1.10258
1.65836	0.806919	0.1718	0.781804
1.71558	0.327989	1.17653	0.761731
0.745838	0.894683	0.560543	0.557032
1.07014	0.644224	0.685663	0.850187
0.451729	0.447531	1.00008	0.457577
0.640566	1.9147	0.820513	0.583813
0.93336	0.56498	0.753688	0.661602
0.76346	0.320996	0.303069	1.42404
1.02658	1.26096	0.323377	0.147632
0.412709	0.427557	0.448288	0.219051
1.12652	1.21593	0.834031	0.315078
1.08364	1.12827	0.343556	0.199211
1.04539	1.35647	0.484915	0.236409
1.10959	0.616843	0.650728	0.116557
0.391124	0.985804	1.34207	0.120801
0.49461	0.91744	0.126448	0.123706
0.686779	0.720868	0.339398	0.420837
0.701393	1.64156	0.219606	0.451578
0.780685	1.7732	0.187665	0.380748
0.739458	0.790336	0.133103	0.573818
0.753063	0.946791	0.134793	0.626653
1.22574	0.695698	0.166774	0.615335
1.37022	0.695767	0.590287	0.857588
0.897443	0.999736	0.459371	0.383426
0.161403	0.81903	0.458076	0.444932
1.1372	1.08358	0.491762	0.954306
7.61192	0.403378	0.468883	0.173669
12.7024	1.26676	0.533202	0.10681
6.10496	1.23312	0.590988	0.110451
1.50987	1.12454	0.154444	0.132807
1.50987	1.12794	0.817743	0.111025
5.65694	0.545365	0.366459	0.252905
0.693772	0.497261	0.376513	0.141691
0.630665	0.806419	0.951723	0.11169
2.95074	0.930438	0.214077	0.105036
1.3498	0.74724	0.167402	0.121118
0.715789	0.699644	0.170819	0.111606
0.404194	1.17695	0.113466	0.167958
0.464702	1.18817	0.10717	0.426357
0.325115	0.940841	0.104632	0.238725
0.391759	0.164567	0.466655	0.894476
0.475926	1.38744	0.285913	0.454181
0.960128	10.9197	0.84681	0.113514
0.729813	12.0147	0.443933	0.335622
0.581009	5.82732	0.244792	0.426045
0.960286	2.59108	0.290968	0.812807
0.605953	4.30626	0.381292	0.165425
0.74805	1.01106	0.159198	2.18853
0.910152	0.472194	0.83634	0.619753
0.518965	0.580189	0.380409	1.19763
6.59665	0.660105	2.11342	0.213331
1.02239	3.16218	0.726859	0.225965
0.352488	2.00707	1.18546	1.14523
1.42443	0.784594	0.149764	0.718988
1.29449	0.393913	0.176901	0.308339
0.360463	0.311479	1.15139	0.683913
0.339292	0.467297	0.766115	1.06685
0.426034	0.380099	0.304301	0.505178
0.853784	0.480828	0.395186	0.105912
3.29015	0.564681	0.568441	0.106934
2.18082	0.968852	1.07242	0.757578
0.497288	0.843094	0.497262	0.217737
0.512797	0.695801	0.100566	1.31927
0.371992	1.06788	0.70872	0.546117
1.04827	0.447461	0.250911	0.107334
0.743347	0.850151	1.23018	0.117067
1.55546	0.912144	0.596054	0.140621
0.79092	0.534514	0.131013	0.635788
0.119022	6.48021	0.101554	0.144169
0.133709	1.27708	0.212255	0.126736
0.353298	0.352907	0.560885	0.127752
0.263411	1.57489	0.561068	0.341352
0.5743	1.33716	0.128349	0.344401
0.236968	0.340452	0.185663	0.397775
0.419191	0.542279	0.257264	0.225808
0.423416	0.876403	0.308343	0.360885
0.426529	0.287936	0.649809	0.348736
1.15106	3.19141	0.184862	0.217249
0.318499	2.23068	0.287587	0.251771
1.00268	0.477893	0.409535	0.594345
0.306677	1.24965	0.346973	0.312238
0.643758	0.750462	0.181161	0.993893
0.414988	1.81801	0.273405	0.60916
0.154339	0.801636	0.56988	0.696415
0.103407	0.177629	0.324827	0.804144
0.591322	0.214263	0.852892	0.288172
0.133418	0.350469	0.589853	0.159195
1.01021	0.322087	0.640402	0.67964
0.507735	0.33795	0.78026	0.335867
0.84219	0.316548	0.326304	0.250689
0.567373	0.451405	0.138768	0.500236
1.17252	0.602742	0.311396	0.165833
1.40889	0.470668	0.541088	1.21142
0.33049	1.12425	0.347276	0.40004
0.285439	0.347109	0.46779	0.262493
0.847007	1.00574	0.132947	0.75439
1.2643	0.335671	1.18537	0.626087
0.394553	0.685273	0.158589	0.658844
1.73592	0.24074	0.424758	0.889593
1.00377	0.159848	0.249591	0.134547
0.850954	0.74075	0.73496	0.214449
0.828095	0.89021	0.21106	0.240007
1.49327	0.732878	0.568766	0.37133
1.43883	0.346473	0.643598	0.35844
0.360131	1.86707	0.811199	0.111522
0.149872	1.75647	0.253523	0.168697
0.285372	0.522716	0.23323	0.124694
0.248851	0.384832	0.348274	0.169539
0.748772	0.798748	0.139904	0.47233
0.961215	0.472902	0.134236	0.666285
0.701349	1.26286	0.490575	0.63154
0.608845	1.60988	0.621089	0.286009
0.164997	0.397906	0.573502	0.79116
0.286728	0.360716	0.255555	0.451126
1.5505	0.758964	0.811662	0.59624
1.40458	0.786316	0.538553	0.336121
0.635356	0.501062	0.533139	0.327405
0.966392	1.32807	0.320469	0.670653
0.290196	0.384897	0.37575	0.611762
0.854022	1.92841	0.731098	1.07648
0.797892	0.256156	0.585205	0.95368
0.967752	0.988296	1.04855	0.185711
0.650637	0.99237	1.01281	0.397583
0.7045	1.03592	0.174206	0.435949
0.222697	1.46543	0.113893	0.216999
0.551113	1.32054	0.356743	0.616651
0.586416	0.390987	0.449858	0.192079
1.02914	0.140185	0.19968	0.342496
0.80351	0.249666	0.628246	1.19619
0.134679	0.311399	0.108843	0.269249
0.111877	0.264603	0.164438	0.678228
0.471122	0.767391	0.600296	0.302866
0.111333	0.951538	1.11553	0.557665
0.206568	0.736217	0.20165	0.19386
0.219326	0.63101	0.661678	0.738788
0.352022	0.218554	0.247127	0.548722
0.458302	0.332663	0.736785	0.405303
0.881823	1.51882	0.242666	0.680282
0.177877	1.56614	0.695363	0.444814
0.425208	0.791528	0.53576	0.298424
0.629059	0.9995	0.361373	0.538021
0.615757	0.336272	0.635694	0.154481
2.61666	0.984334	0.468009	0.602573
2.73461	1.09437	0.31372	0.303487
0.291475	0.950801	0.642711	0.21845
0.97045	0.678067	0.107149	0.468469
1.83873	0.70216	0.656619	0.410727
0.605393	0.172255	0.223767	0.374516
1.59943	0.617333	0.24309	0.300794
1.44053	0.677273	0.363581	0.329576
0.718222	1.00084	0.413796	0.620881
0.615291	0.886451	0.448046	0.67531
1.33219	0.166845	0.420665	0.694053
0.789745	0.455287	0.195464	0.38698
0.894754	0.268246	0.220315	0.116627
1.55845	0.408116	0.638091	0.459232
0.41611	0.248425	0.752993	0.29749
0.199216	1.00377	0.701388	0.377466
1.24912	0.269199	0.448957	0.219587
0.58784	0.504858	0.119677	0.496386
1.37363	0.611352	0.435786	0.105243
0.109514	0.526455	0.24916	0.530075
0.312543	2.49686	0.355753	0.534099
0.284982	2.59343	0.23021	0.224166
0.476723	0.326217	0.424132	0.449445
0.163561	1.03073	0.547482	0.788268
1.28891	1.94536	0.455156	0.108093
0.487205	0.629278	0.773536	0.16377
0.644099	1.64	1.1807	1.02233
0.488145	1.61261	1.01916	1.01277
0.467804	0.823653	0.453547	0.453215
0.630906	0.707418	0.135996	0.162444
0.198565	1.33732	0.75756	0.873056
0.833031	0.85007	0.383291	0.491568
1.01679	0.992552	0.505597	0.538261
0.48655	1.87928	0.207789	0.217716
1.19895	0.242566	0.438807	0.408957
0.793035	1.37393	0.688856	0.765475
0.512436	0.618385	1.50491	1.59387
0.736226	1.49107	0.289281	0.270758
0.674754	0.114491	0.495464	0.500391
0.71612	0.382032	0.702107	0.752298
0.665482	0.128317	0.63148	0.622243
0.180078	0.107506	0.440456	0.442049
0.107723	0.265945	0.166957	0.196168
0.206801	0.515088	0.294714	0.287464
0.141386	0.261539	0.484382	0.484946
0.124804	0.104966	0.434665	0.470068
0.749411	0.169349	0.257445	0.220172
0.513741	0.118982	0.782155	0.796158
0.37474	0.130032	0.818322	0.797243
0.714298	0.163109	0.566868	0.513185
0.240148	1.26883	4.0367	3.9595
0.965892	0.526865	0.967691	0.954282
1.20975	0.630473	0.412555	0.42385
0.195216	0.523477	0.687352	1.13063
0.527268	0.37818	0.532884	0.116791
0.507664	0.711146	0.537097	0.583797
0.685615	0.246202	0.410852	0.655006
0.644808	0.809882	0.117133	0.386958
0.960551	0.56748	0.685722	0.125588
0.666734	0.312757	1.02975	0.733878
0.231331	0.297789	0.290624	1.02077
2.04338	0.470786	0.117482	0.102911
0.376883	1.14108	0.647193	0.706469
0.382501	0.810892	0.827543	0.224451
2.49476	0.458636	0.426078	0.78326
0.886789	0.779671	1.09588	0.400601
0.338473	0.804344	0.563763	1.2164
0.993448	0.690196	0.61455	0.578075
1.19804	0.40715	0.566632	0.582319
0.365379	0.234712	0.498446	0.557474
0.5463	0.131123	0.254776	0.419356
0.328586	0.121384	0.380097	0.188553
0.506889	0.709495	0.695593	0.362556
0.590795	0.176874	1.08592	0.680852
0.61237	0.37287	0.356338	0.985822
1.21769	0.766348	0.785531	0.436022
0.854873	0.417354	0.639249	0.693767
0.471948	0.445143	0.629253	0.607364
0.913054	0.297902	0.169473	0.674413
0.341687	1.0421	0.299552	0.151533
0.275212	1.25253	0.536786	0.223569
0.295417	0.169039	0.522064	0.330432
1.22333	0.536254	0.818212	0.565613
0.450099	0.568731	0.110026	0.450712
0.613393	0.653315	0.14853	0.106925
0.117649	0.682704	0.1594	0.824534
0.150611	1.06546	0.459733	0.15452
0.127053	0.72571	0.725912	0.226412
0.119463	0.303344	0.33949	0.512979
0.478631	2.17709	2.00745	0.800565
0.26137	0.318779	0.992949	0.156103
0.678659	0.374691	0.798708	2.00852
0.670946	2.76061	0.704812	1.05458
1.00768	0.880797	0.907097	0.819754
0.212028	0.386737	0.142973	0.805016
1.9931	0.987693	0.449743	0.779604
0.20673	0.97045	0.56482	0.133787
0.55482	0.417598	0.383733	0.147387
0.795514	0.491989	0.142683	0.162901
0.694555	0.518129	0.512385	0.445794
0.460656	0.414745	0.987058	0.508246
0.538748	0.479986	1.02846	0.37141
1.1741	0.71521	0.120567	0.186446
0.876425	0.547704	0.817022	0.497986
1.35054	1.24572	0.294037	0.996813
1.50028	0.924504	0.407787	1.10373
0.282813	0.428764	0.512923	0.293579
0.493492	1.05367	0.248077	1.04431
0.734188	0.218024	0.602342	0.239185
0.515097	0.285885	0.634632	0.452334
0.422946	0.343524	0.347902	0.468306
1.1287	1.3275	0.168771	0.311076
0.69985	0.400674	0.148882	0.572679
1.20445	0.604964	0.666175	0.581808
0.489574	0.525323	0.379666	0.415579
0.482363	0.186412	0.576875	0.623996
0.122712	0.153177	0.637124	0.259365
1.01277	0.5381	0.25154	0.221267
0.540376	0.284982	0.501307	0.12202
1.90791	0.867004	0.778232	0.659192
1.21549	0.660788	1.1265	0.67285
0.996977	1.25104	1.07042	0.305343
0.829598	1.93971	0.681981	0.543232
0.392455	0.234859	0.45016	0.946747
0.336213	0.545	0.357237	1.08869
0.459377	0.846272	0.105865	1.0805
0.134048	0.641821	0.122329	0.63057
0.14541	0.44678	0.102359	0.449797
0.601536	0.532476	0.462134	0.24181
0.366036	1.2096	0.231169	0.173533
0.225156	0.885133	0.12149	0.264194
1.01446	1.30064	0.105189	0.122494
0.791548	1.61508	0.174354	0.133006
1.6024	0.311594	0.406263	0.149328
0.51628	0.454325	0.143975	0.631013
0.891643	1.17275	0.451107	0.387707
0.335507	0.486579	0.112737	0.121059
0.639761	0.573804	0.354147	0.129401
1.18287	1.10194	0.797419	0.119237
1.18334	0.773477	0.548509	0.437946
0.130162	1.22266	0.121708	0.353185
0.918877	0.465774	0.194218	0.232948
0.803013	0.576381	0.603345	0.382269
1.36217	0.122441	0.548596	0.891588
1.48036	0.990476	0.142176	0.925584
0.922772	0.510536	0.212451	0.474993
0.953604	1.95141	0.600605	0.112948
1.24265	1.18906	1.48662	0.204872
0.178593	1.01548	0.688571	0.630914
1.40174	0.890973	0.680876	0.582056
1.24434	0.474687	0.631678	0.114801
0.845519	0.373323	0.770849	0.10246
1.91879	0.493436	0.268666	0.129355
0.369199	0.252368	0.98493	0.584431
0.701145	0.149554	0.100466	1.43121
0.352394	0.177711	0.319337	0.68059
1.14377	0.623126	0.534244	0.206605
0.252415	0.191371	0.509377	0.678287
0.134664	0.379303	0.552964	0.699601
0.294005	0.214741	0.12108	0.64144
0.636122	1.06503	0.217274	0.264939
0.673868	0.885305	1.22931	0.240415
1.45184	1.6734	0.202037	0.68735
0.895679	0.394956	2.04298	0.329562
1.13837	1.04765	0.281241	0.914162
0.640364	0.354018	0.215743	0.129973
0.239174	0.679805	0.400796	0.356659
0.494084	1.23182	0.738063	0.598837
1.2673	1.236	0.364738	0.488911
0.579685	0.127197	0.345671	0.507406
0.471579	0.957593	0.557823	0.625098
0.605305	0.836635	0.394289	0.102113
0.486508	1.57143	0.290109	0.230046
0.525784	1.5649	0.107644	1.24638
0.385882	1.06159	0.268182	0.245275
0.742759	0.955722	0.342208	2.10873
0.392061	1.37384	0.684665	0.292737
0.43185	0.200157	0.493151	0.285624
1.08315	1.4024	0.369555	0.316846
0.632524	0.695153	0.468013	0.781997
0.914331	1.33356	0.251069	0.423704
0.457489	0.949601	0.665908	0.299298
0.773313	2.10811	0.632635	0.336893
0.525327	0.445139	0.840778	0.318688
0.744393	0.813884	0.503296	0.190116
0.413864	0.236666	0.77716	0.382892
0.150986	1.37337	0.840846	0.789607
1.2771	0.218958	0.277025	0.509616
1.15738	0.137375	0.335532	0.316939
1.34762	0.317763	0.192946	0.493542
0.515399	0.690225	0.305007	0.305573
0.335054	0.665923	0.200098	0.922304
0.758644	1.50027	0.155624	0.576706
0.663301	1.05512	0.296988	0.612531
1.04015	1.16903	0.286443	0.785004
0.165174	0.523941	0.197879	0.237925
1.74887	0.257933	0.867768	0.127581
1.80701	0.289706	0.504885	0.272732
0.63385	0.279411	0.745151	0.258937
0.498004	0.513394	0.222583	0.265936
0.381557	1.17097	0.640492	0.18878
0.869754	0.629776	0.496836	0.24165
0.527767	0.493241	0.633229	0.16138
0.84727	0.674067	0.509271	0.302104
0.275736	0.596622	0.933734	0.290191
0.562065	0.407674	0.735066	0.304004
1.42439	0.783392	0.349367	0.837387
1.47948	0.407002	0.142175	0.327713
0.436362	0.507068	0.234989	0.788947
0.560264	1.1155	0.397363	0.198629
1.01042	0.577267	0.122986	0.6021
0.564998	0.915452	0.6556	0.581428
0.163214	0.433726	0.176422	0.529322
1.04959	0.817424	0.100375	0.568889
0.387205	0.712819	0.262091	0.960157
0.38839	0.808697	0.671911	0.702512
0.163267	0.52071	0.922255	0.376314
0.243186	0.12764	0.217433	0.12746
0.871299	1.44155	0.407116	0.26352
0.306221	1.2128	0.796601	0.401713
0.261208	1.42735	0.42833	0.121518
0.322128	0.57528	0.506541	0.689713
0.482005	0.330998	0.984399	0.213802
1.44608	0.761358	0.677397	0.36303
0.916686	0.79038	0.425419	0.730509
0.661402	1.03179	0.172058	0.911904
4.0045	0.127402	0.231804	0.176832
0.572569	1.70176	0.366946	0.30886
0.493166	1.62448	0.646774	1.01256
1.56611	0.66124	0.800731	0.42425
0.27601	0.533279	0.228517	0.664231
0.307888	0.473662	0.214025	0.83271
0.214551	0.85241	0.150696	0.634971
0.476236	0.547935	0.956366	0.486648
1.53813	0.770478	1.07328	0.22118
1.05687	0.332821	0.690578	0.343187
1.28275	0.448589	0.50201	0.381659
0.457155	1.38111	0.384803	0.861903
0.555162	1.56379	0.984591	0.218133
0.450512	0.419243	0.458033	0.25749
0.193601	0.551153	0.370052	0.136094
0.281551	1.06509	0.234573	0.724345
0.249913	0.582607	0.286386	0.988962
1.35288	0.239763	0.445841	0.592188
0.745973	1.33911	0.539783	0.479157
0.524386	0.483208	0.205515	0.377757
1.81531	0.45719	1.13338	0.97643
0.679815	0.135621	0.77862	0.592066
0.57319	0.185822	0.700564	0.498744
0.982624	0.207259	0.342245	0.277691
0.135596	0.293145	0.146296	0.275376
0.247709	0.849483	0.107764	0.510397
0.813734	0.418876	0.425725	0.566846
1.1606	0.258558	0.324266	0.125318
1.20809	0.331009	0.395598	1.15913
0.785794	0.525792	0.712683	0.685676
0.285448	1.5181	0.537666	0.694475
1.01234	0.722527	0.416866	0.348247
0.490436	3.63531	1.01155	0.175884
1.11849	0.613678	0.233447	0.371031
0.616385	0.500459	0.21036	0.154332
0.570118	1.4641	0.964867	0.116731
0.165235	0.276085	0.330899	0.309669
0.681401	0.316216	0.655187	0.527111
0.632604	0.253496	0.562127	0.728695
0.51363	0.439394	0.469148	0.573173
1.99847	1.44589	0.364784	0.431325
0.628971	0.993972	0.345085	0.881707
0.863765	1.22174	0.325385	0.241387
0.633015	0.587651	0.896715	0.83434
0.593074	0.632424	0.867472	0.379247
0.397241	0.417295	0.262666	0.677331
0.416146	0.133446	0.167498	0.503723
1.28408	0.240938	0.620186	0.504828
0.426828	1.42298	1.33086	0.480427
2.45468	0.379661	0.776918	0.456895
1.33077	0.8019	0.128874	0.367626
1.40004	0.555647	1.50798	0.974093
0.819879	2.09642	0.356182	0.284014
0.76001	0.635352	0.14584	0.321147
0.950286	0.612508	0.585726	0.170599
0.323752	0.817106	0.226908	0.698903
0.281756	0.152811	0.105514	1.32504
0.331683	0.114795	0.649635	0.857404
0.707884	0.226915	0.252648	0.280016
0.451994	0.890423	0.210198	1.60257
0.842232	1.1846	0.378906	0.385006
0.231487	1.262	0.363266	0.661463
0.218901	0.752571	0.8004	0.252037
0.208786	0.302774	0.38797	0.263252
0.913167	1.01428	0.781027	0.69619
0.870285	0.465631	0.580868	0.211376
0.369415	1.27992	0.183977	0.191703
1.494	0.644731	0.944619	0.420612
0.346613	0.222953	0.950998	0.162517
0.324834	0.59815	0.176555	0.788063
0.946903	0.276853	0.561659	0.341948
1.59218	0.72582	0.449225	0.821356
0.722506	0.648432	0.274881	0.584333
0.44068	0.556593	0.120989	0.200712
0.291237	2.21072	2.15915	1.08037
0.631152	0.72464	0.578713	1.04325
0.518529	0.871064	0.834479	0.597281
0.649823	0.736786	0.646613	0.363895
1.24482	0.586477	0.325988	0.231987
1.18237	0.419386	0.786024	2.15508
1.17315	0.50679	0.141588	0.497157
0.294887	1.37416	0.517581	0.901853
0.157655	0.416498	1.21471	0.681927
0.835394	2.43961	0.679714	0.216085
0.573074	1.39633	0.295002	0.748154
0.526751	1.50126	0.84383	0.150839
1.43767	0.893422	0.947777	0.482837
1.08104	0.789481	0.199703	1.19974
0.548737	0.947454	0.206299	0.620383
1.62238	0.353064	0.230485	0.287038
0.86078	0.318854	0.411308	0.906914
0.967697	0.280985	0.355594	1.07187
0.147029	0.812482	0.601867	0.214201
1.27103	0.491141	0.248788	0.215101
2.40876	0.933525	0.584679	0.344277
1.07994	0.317433	0.393734	0.485654
0.186204	0.205892	0.627318	0.422214
0.944192	0.206758	0.458071	0.157433
0.177267	0.845342	0.208075	0.576244
0.13657	0.34448	0.328654	0.614679
0.132073	0.903712	1.24395	0.181388
0.443189	0.34984	0.547392	0.291356
0.193935	1.68358	0.44905	0.546012
0.872207	0.346138	0.70075	0.457572
1.03263	0.332259	0.665501	0.530677
0.655754	1.14373	0.34151	0.608825
0.114619	0.602827	0.721807	0.306409
0.107473	1.56639	2.40476	0.315495
0.275481	0.126158	0.283519	1.30089
0.826176	0.680055	0.338667	0.102148
0.128713	0.332742	0.709561	0.556776
0.249388	0.317862	0.54747	0.483801
0.112932	0.648021	0.280055	0.723823
1.29549	0.605556	0.65665	0.54751
0.261376	0.657345	0.597917	0.567786
0.258785	1.268	0.394104	0.391204
0.264483	1.27325	0.482642	0.725422
1.00324	1.53328	0.98481	2.43306
0.434795	0.349747	0.558964	0.502161
1.11671	0.193695	0.220279	0.369178
0.333357	0.934959	0.135369	0.743731
0.365392	0.641475	0.253023	0.682912
0.257452	0.534026	0.202597	0.209616
0.802615	1.49907	0.886388	0.253174
0.238644	1.25323	0.80713	0.707466
0.89741	0.613221	0.139352	0.617152
0.633374	2.13438	0.171058	0.482324
0.946053	1.1562	0.243244	0.979726
1.46525	0.2167	0.58233	0.531316
1.45896	1.2929	0.258488	0.239792
1.66049	2.5711	0.755009	0.175756
1.42583	1.00951	0.423132	0.132924
0.297466	0.233805	0.1115	0.116251
0.548214	1.01198	0.40896	0.684488
0.646167	0.448121	0.324813	0.818286
1.02032	0.141994	0.824066	0.137765
0.72507	0.493879	0.259881	0.174966
0.942557	0.225107	0.268337	0.308754
1.13744	1.02346	0.508122	0.649917
0.610732	1.27339	0.346639	0.292262
0.284032	0.670883	0.949744	0.839564
1.48128	0.307372	0.693558	0.480562
0.374671	0.862355	0.326028	0.470161
0.469673	0.145409	0.922303	0.355074
0.492965	0.233034	0.546151	0.84707
0.695729	0.341875	0.22882	0.209852
0.733199	0.123331	1.15476	0.339441
0.674164	1.35783	0.352554	0.559319
2.59319	0.306836	0.613526	0.876803
0.894525	0.922536	0.593921	0.665624
0.276441	0.509216	0.699218	0.307519
0.879692	1.0864	0.292429	0.954468
0.737998	0.315459	0.147888	0.549922
0.288487	0.341327	0.659878	0.273495
0.522081	0.274453	0.999143	1.27689
0.792335	0.804921	0.204975	0.366271
0.821374	0.226653	0.225867	0.785354
1.16304	0.934001	0.278691	0.361187
0.352169	0.824546	0.235877	0.779514
0.158261	0.963306	0.345176	0.230724
0.986952	1.37092	0.244047	0.259207
0.442038	1.4486	0.712865	0.112058
1.15623	1.67563	0.597033	0.125634
0.572535	1.40701	0.373694	0.637484
1.69679	0.352258	0.484439	0.976355
0.872404	0.582564	0.303752	0.261702
0.982196	0.713214	0.892726	0.175311
0.720391	1.05038	0.237043	0.340698
0.522516	0.765012	1.18366	0.14972
0.504734	0.964981	0.672051	0.154904
0.167519	1.18735	0.325461	0.30269
0.926256	0.677207	0.461758	0.735787
0.372681	0.31885	0.946366	0.667356
0.236703	1.55577	0.263179	0.469154
0.628411	0.341449	0.451191	0.608403
1.08402	0.562686	0.723384	0.384573
0.506592	1.66063	0.262023	0.335123
0.822773	0.738947	0.303357	0.773111
0.612084	0.649494	0.110623	0.248258
0.313542	2.72247	0.11018	1.20579
0.324428	0.919936	0.436025	0.720574
0.33471	0.176048	0.144854	0.270542
0.789559	0.143954	1.52424	0.447189
0.302209	0.871126	0.763341	0.993673
0.567627	0.718718	0.101641	0.383058
0.562175	0.238916	0.548247	0.667473
0.648216	0.240854	0.513828	0.382597
0.396882	0.517778	0.369972	0.173393
0.245947	0.913928	1.09203	0.228954
0.432538	0.976582	0.931164	0.239403
0.491459	1.28049	0.8015	0.119481
0.741005	0.356495	0.965409	0.452918
0.168826	0.128127	0.388658	1.8191
0.178895	1.11664	0.641115	0.760487
0.75332	0.467	0.120634	0.20807
0.556965	1.36502	0.981767	0.504262
0.408119	0.517599	0.422631	0.459513
0.689033	1.57503	1.35494	0.306749
0.291718	0.896521	0.391692	1.16174
0.370648	1.00021	0.274319	0.758909
0.411233	0.595845	0.232977	0.871531
0.546878	0.447218	0.987934	0.999861
1.10722	0.556622	0.591392	0.361952
0.403785	0.530349	0.39772	0.591188
0.218759	0.202268	0.506051	0.167827
0.487783	0.119636	0.139346	0.976458
0.610251	0.902627	0.301142	0.470194
0.421126	0.400787	0.560036	1.57128
1.4461	0.23893	0.341267	0.277131
0.941588	0.591223	0.400349	0.380268
0.759238	1.24832	0.2478	0.231132
0.198866	0.491705	0.729221	1.03757
0.178772	0.827287	0.16635	0.63525
0.113974	0.684314	0.297341	0.397152
0.418206	0.359232	0.31251	0.608436
0.97682	0.476253	0.62726	0.499884
0.45684	0.807533	0.78735	0.522962
0.557328	0.268428	0.501382	0.336833
0.512687	0.597095	0.210513	0.519976
1.19883	0.532387	0.105463	0.356176
0.90897	0.753921	0.493767	0.597723
0.39949	0.409961	0.746658	0.221852
0.595105	0.236307	0.651001	0.629369
0.649373	0.505613	1.45871	0.727692
0.328566	0.521451	0.520305	0.131605
1.54155	0.84659	0.466513	0.518288
0.222744	0.78529	0.208254	0.287241
1.97887	0.617632	1.05595	0.42539
0.828565	0.33888	0.452458	0.680243
0.902794	0.693595	0.110359	0.86252
0.341543	0.341554	0.270445	1.3707
0.764208	0.380413	0.732756	0.643907
0.744884	0.538033	0.169592	0.516808
0.652533	0.589521	0.222186	0.186407
1.70678	0.271641	0.970753	1.03831
1.38867	0.283559	0.311839	0.502094
0.509559	0.343538	0.442147	0.299152
0.470063	0.298513	0.100693	0.455503
1.11985	1.28644	0.129917	0.598291
0.598292	0.506666	0.144105	0.282545
0.128709	0.271147	0.114017	0.951796
0.261182	0.308264	0.482413	0.292614
0.626183	0.480506	0.208649	0.477791
0.873615	0.464472	0.156623	0.104039
0.188357	1.61815	0.132922	0.140589
0.654447	1.08243	0.536012	0.156616
2.12939	0.771665	0.367589	0.531386
0.10177	0.211143	0.320894	0.269136
1.53733	0.149215	0.811518	0.618135
0.28859	0.172229	0.522061	0.40347
0.157142	0.154613	0.414257	0.295801
1.27613	0.374747	0.646635	0.770552
0.747746	0.855031	0.254699	0.491529
0.450646	0.4705	0.272258	0.362024
0.43611	0.56429	0.864632	0.613046
0.784435	0.616965	0.212486	0.831914
1.76283	0.1099	0.440478	0.240974
0.650679	1.4298	0.384409	0.412121
1.19661	0.887944	0.220404	0.362019
1.9358	0.399614	0.379813	0.25838
0.799642	0.6291	0.809921	0.346642
0.511184	0.713229	0.232507	0.768047
0.847053	0.413929	0.197052	0.211343
1.14486	1.77625	0.831945	0.186123
1.25303	0.265421	0.452362	0.112373
0.137899	2.1553	0.68878	0.821729
0.276994	0.91979	0.766605	0.444015
1.02283	0.993453	0.153476	0.735428
0.81264	0.413769	0.396996	0.644962
0.287323	0.779196	0.333086	0.155519
0.31848	0.755305	0.261736	0.522331
0.803545	0.655511	0.495091	0.425414
0.904278	1.76466	0.862788	0.438683
0.892525	1.32658	0.489322	0.365392
0.525656	0.583145	0.370058	0.337151
1.83116	0.519341	0.239233	0.28461
0.579041	1.13553	0.3742	0.488724
0.168362	0.675516	0.76276	0.932466
1.12581	0.1077	1.79079	0.500409
1.26437	0.13653	0.305419	0.18351
0.572786	0.120769	0.313456	0.365752
0.635533	0.202696	1.00429	0.240537
1.38308	0.655162	0.229006	0.395664
0.525471	0.810577	0.146752	0.72956
0.816224	0.200979	0.276346	1.72655
0.591422	0.208029	0.511924	0.317133
0.819238	0.702162	0.319617	0.318242
0.941935	2.06749	0.733775	1.08927
0.109185	0.178698	0.535801	0.111454
1.23392	1.40216	0.702447	0.107656
0.368807	0.296057	0.303287	0.104618
1.06247	0.154687	0.468271	0.119539
0.124727	0.170406	0.185634	0.253664
0.195683	1.35601	0.556558	0.568494
0.118279	0.797618	0.332129	0.337302
1.98694	0.434438	0.643374	0.165106
0.830213	0.386857	0.318842	0.806341
0.392055	0.774172	0.617375	0.407341
0.2991	1.91222	0.37553	0.766329
1.30407	0.648515	0.525817	0.28739
0.842618	1.32021	0.164009	0.541812
0.197789	1.82891	0.354382	0.462908
0.977118	0.749497	0.120727	0.62891
1.06262	0.536802	0.153561	0.359868
0.212852	0.904818	0.274387	0.655196
0.645642	1.17535	0.720374	0.32035
1.12165	1.29774	0.822307	0.557671
0.3436	0.148881	1.18084	0.11153
0.259513	0.272999	0.469572	0.114414
0.71919	1.21127	0.477449	0.35427
0.97659	0.939684	0.179676	0.517452
0.788727	0.285103	0.778555	0.21631
0.156701	0.33684	0.835115	0.295493
1.09652	0.820672	0.730522	0.662324
0.340832	1.03408	0.194994	0.828497
0.474094	1.1055	0.19926	1.03565
0.300284	0.51285	0.169207	0.454718
0.210043	1.81063	0.498625	0.458457
0.190217	0.622396	0.201214	0.208931
1.44411	1.17408	0.572873	0.750787
0.707784	1.33815	0.821781	0.785043
0.125435	0.514385	0.828096	0.652302
0.279156	0.609757	0.507412	0.210139
0.136958	1.34959	0.165378	0.170033
0.980876	0.504673	0.341567	0.463759
0.686064	0.843274	0.421875	0.119684
0.41423	0.640761	0.400997	0.543909
0.943432	0.790517	0.237972	0.780495
0.4241	1.0799	0.168099	0.86621
0.43531	0.125166	0.437302	0.667276
0.339364	1.28515	0.695524	0.161109
1.42749	0.378511	0.96238	0.358216
0.135492	1.17489	0.763364	0.372455
0.345331	0.124411	0.59514	0.424018
0.65756	0.150901	0.144382	0.273276
0.426554	2.13135	1.38813	0.187038
0.863782	0.837746	0.322875	0.739733
0.672014	0.404637	0.657035	0.871734
0.326604	0.243475	0.290513	0.779984
0.196307	1.43917	0.206227	0.578867
0.770573	0.964054	0.141361	0.428153
0.78609	0.26349	0.131255	1.40508
0.274784	0.873563	0.560173	0.26743
0.713809	1.08994	0.282768	0.54567
2.82996	0.279019	0.104006	0.169301
0.459592	0.595529	0.780495	0.227559
1.03293	1.16364	0.207154	0.607452
0.597429	0.359041	0.346638	0.233659
0.108301	0.240374	0.135324	0.580066
0.137911	0.715874	0.736091	0.258579
0.794137	1.1025	0.317706	0.202724
0.418702	0.957089	0.533291	0.835185
1.37926	0.214273	0.569965	0.287287
0.16024	1.262	0.511066	0.522753
0.744176	0.249702	0.556168	0.582005
0.795684	0.519922	2.16281	0.344345
0.333489	0.237183	0.457857	0.437511
0.297499	0.238209	0.108815	0.445043
0.328635	1.44945	0.252351	0.546876
1.1	0.635607	0.116077	2.30591
1.05707	0.145477	0.437754	0.49295
0.670633	0.302988	0.933487	0.127077
0.644901	0.212356	0.402761	0.308561
0.528167	0.907684	0.143103	0.439904
0.136305	0.72094	0.877871	0.902618
0.168115	0.496717	0.377411	0.403765
1.4304	0.878295	1.16699	0.230405
1.07609	0.466034	0.107341	0.888909
0.148838	0.448463	0.515035	0.418466
0.22565	0.3882	0.464655	1.23673
0.505937	1.43292	0.671618	0.103046
0.510274	0.434216	0.398681	0.586967
0.747997	0.719181	0.942152	0.5123
1.15513	0.479942	0.525387	0.58625
1.53746	0.782812	0.71835	0.967066
0.52167	0.793251	0.539746	0.52541
1.62678	0.329164	0.490563	0.671276
0.544558	0.196304	0.2585	0.644838
0.366586	0.272306	0.334399	0.546254
0.693436	0.786563	0.663944	0.317341
0.659768	3.11775	0.608475	0.243361
0.69888	0.514799	0.373241	0.702751
0.750893	1.23393	0.237147	0.558114
0.29266	0.662479	1.10201	0.398759
0.592189	0.78296	0.402672	0.237105
0.434563	0.503287	0.147697	1.07324
0.473205	1.69193	0.4485	0.444505
0.495716	0.130064	1.01311	0.112946
0.652142	0.690654	0.503988	0.460284
0.470827	0.760633	0.852876	1.04712
0.712873	0.329166	0.666815	0.464432
0.905988	0.296419	0.623921	0.895542
2.89382	0.240041	0.13036	0.743168
0.179791	1.10482	0.57988	0.683386
0.514665	0.982347	0.444116	0.11007
0.525753	0.761709	0.285894	0.123725
0.457734	0.180718	0.261439	0.645569
0.524354	1.36404	0.38082	0.512742
1.13617	1.16814	0.15091	0.232443
0.878588	0.200916	0.122056	0.434945
0.735564	0.234125	0.155866	0.170585
0.36262	0.565317	0.233541	0.127284
0.969418	0.468621	2.18969	0.181652
0.564679	0.690585	1.15515	2.3153
0.4789	1.12797	0.875021	1.10604
0.291213	1.62555	0.47639	0.803
0.144248	0.536244	0.179894	0.51343
0.333722	1.61794	1.2981	0.182547
0.535362	0.607672	0.173712	1.37675
0.876683	0.361327	0.378648	0.207702
1.39337	0.723139	0.782861	0.366013
1.13631	0.787892	0.930908	0.267192
0.992031	0.60479	0.304856	0.744129
0.258646	0.840976	0.208001	0.823375
1.04018	0.334019	0.192121	0.30978
0.980357	0.629651	0.320095	0.168132
0.216498	0.440435	0.444661	0.170993
0.33037	0.460719	0.718656	0.354928
1.17045	0.480541	0.527164	0.446411
0.477445	0.686954	0.372718	0.724817
0.929915	0.508364	0.266905	0.498926
0.55634	0.670111	0.445086	0.446961
0.98459	0.9841	0.130022	0.292865
0.646945	2.99171	0.512854	0.119302
0.449949	0.217473	0.204175	0.481995
0.499371	0.549094	0.305917	0.196009
1.73543	0.716139	0.333442	0.65151
0.534187	0.446431	0.39679	0.175434
1.14852	0.559172	0.598948	0.307572
0.868674	1.04872	0.475133	0.445643
0.146442	0.877552	0.23477	0.381431
0.107337	0.444086	0.363564	0.593543
0.189876	1.07889	0.354864	0.433802
1.63054	0.663819	0.806332	0.504235
0.445541	0.476761	0.401514	0.287162
0.266707	0.238447	0.233592	0.276618
1.67379	0.134208	0.609194	0.791607
0.217727	0.353279	0.403268	0.470381
0.822885	0.634076	0.265923	0.271761
0.472324	0.261617	0.304976	0.64699
0.679436	0.250356	0.340188	0.426591
0.191657	1.13911	0.621394	0.247687
1.18613	1.54884	0.171267	0.343985
0.934849	1.2283	0.102356	0.268173
0.433558	1.01261	0.911233	0.623524
0.809093	0.234391	1.02167	0.156872
0.78191	0.270542	0.666131	0.855899
1.86381	1.09307	0.3385	0.986677
1.97453	0.232326	0.419481	0.749999
0.528938	0.981612	0.169405	0.399607
1.04083	0.196711	0.821566	0.341281
0.747952	0.341263	0.255258	0.447646
0.327875	1.27377	0.566782	0.841625
1.48272	0.49732	0.226126	0.287469
0.505323	0.908355	0.192314	0.471522
0.615987	0.59916	0.824303	0.170021
0.423294	0.931197	0.301678	0.222785
1.39143	0.638545	0.721486	0.758395
0.942686	0.604175	0.413545	0.347622
0.664528	1.70677	0.481416	0.671051
1.17953	0.651345	0.300301	0.430481
0.265698	1.12244	0.139205	0.402495
1.10415	0.913518	0.354373	0.354231
0.757465	0.124306	0.53286	0.234751
0.923456	0.161967	1.17257	0.140661
0.474409	1.36555	0.445624	0.380516
0.584666	0.55731	0.472722	0.552844
0.647882	0.295612	0.715241	1.40462
1.15647	2.03871	0.564256	0.493794
0.636746	0.250807	0.601775	0.335439
0.256269	0.912026	0.613829	0.767456
0.715969	0.607993	0.407824	0.626293
0.301343	0.735857	0.481554	0.34109
0.923709	0.118536	0.384264	0.532349
0.481557	0.149054	0.216316	0.418566
0.72195	1.36583	0.325071	0.487115
0.32261	0.899785	0.63963	0.728463
0.691136	0.482348	0.242593	0.371384
0.468624	1.53223	0.799551	0.892963
1.44359	0.908879	1.1766	1.27196
0.389014	1.92548	0.11458	0.120438
1.18056	2.10711	0.676462	0.717817
0.966973	0.614613	0.753514	0.156545
0.806842	1.22364	0.418394	0.682967
0.686831	0.759115	0.251498	0.500664
0.387892	0.42599	0.234459	0.263166
0.372779	1.87059	0.496856	0.263569
1.2646	0.657682	0.101081	0.490396
1.68774	0.497994	0.419686	0.555492
1.45933	0.512177	0.503613	0.372995
1.26425	1.28839	0.349887	0.693537
1.12989	0.96439	0.723135	0.446271
0.772366	0.735193	0.492298	0.382529
0.589087	1.18634	0.377658	0.543506
0.709048	0.304071	0.542865	0.595103
0.404361	1.154	0.554469	0.178682
0.467473	0.791892	0.202363	0.517287
0.576392	1.09627	0.542516	0.703913
1.20412	0.515424	0.718346	0.304546
0.681604	0.311392	0.186641	0.554315
0.136059	0.29388	0.525338	0.208561
0.195573	0.624912	0.181005	0.953148
0.460276	0.692478	0.874174	1.04368
0.692731	1.1302	0.946514	0.553641
0.276796	0.592387	0.434319	0.570911
0.420614	0.28561	0.543571	0.843331
1.03662	0.27414	0.606018	0.551072
0.736035	0.343965	0.574268	0.881713
1.60941	0.762414	0.807885	0.480258
0.531301	0.308718	0.524705	0.555468
0.628952	1.01235	0.559796	0.809154
1.11145	0.429435	0.8765	0.618169
0.279148	0.740086	0.502783	0.77772
0.738559	0.34912	0.551817	0.104108
0.628654	0.739696	0.356446	0.457431
0.345362	0.57695	0.661859	0.688311
0.996397	1.50672	0.476895	0.437896
1.3028	0.595155	0.100834	0.607183
0.144329	1.33904	0.96884	1.08295
0.116936	0.963352	0.680779	0.627727
1.99449	0.822355	0.101094	0.400811
0.481264	0.661181	0.498941	0.479561
0.504518	0.665325	1.38973	1.3132
0.797903	1.35675	3.07807	2.97467
0.813101	1.79165	0.92681	1.16942
0.369558	1.66839	0.345807	0.53836
1.21111	1.13597	0.485302	0.271875
0.55795	1.32112	0.269301	0.579096
0.212822	0.800046	1.6358	0.263582
0.682722	0.64519	0.525684	1.82569
0.942622	0.728593	0.561421	0.104099
1.15334	0.384772	0.552161	0.51369
0.833551	0.440911	0.265782	0.603187
0.392626	0.667577	0.27777	0.61005
0.782062	1.25161	0.236879	0.197746
1.85085	0.761662	0.108848	0.156454
0.864442	0.111381	0.18304	0.191781
0.505416	0.185607	1.0541	1.1403
0.966761	0.41887	0.749909	0.703154
0.533197	0.746029	0.538484	0.514592
0.492919	0.47432	0.145244	0.174663
0.591119	0.989469	0.476576	0.371108
0.15373	0.830689	0.502659	0.609562
0.694366	1.70486	0.995232	0.55061
0.523953	0.576148	0.480716	1.08353
1.28567	0.640086	0.229917	0.341702
0.854801	1.21169	0.164763	0.293242
1.06344	0.292669	0.818476	0.198008
0.955649	0.789897	0.110243	0.909289
0.617817	0.713419	0.44444	0.11542
0.698394	0.422558	0.425682	0.429713
0.288894	1.06103	0.675712	0.594251
0.537616	1.30246	0.62385	0.74977
0.486894	0.12308	0.506166	0.672885
0.212011	0.192268	0.382512	0.613987
0.37735	1.997	0.646901	0.386754
0.148523	0.526739	0.119488	0.643653
0.136077	0.561491	0.388522	0.153006
0.617483	0.843298	1.41137	0.555868
0.282192	0.903042	0.569824	1.44682
0.509023	0.364221	0.12937	0.626469
0.523901	1.25487	0.545853	0.12778
1.84984	0.60697	0.82422	0.523145
0.784691	0.301655	0.597691	0.94404
0.899219	0.761473	0.121806	0.719266
1.18059	1.0009	0.232029	0.467736
0.237979	1.29066	0.726712	0.200594
1.32674	0.83437	0.884811	0.124277
0.323812	0.431713	0.283453	0.505223
0.405755	0.854713	0.146445	0.849241
0.99427	1.77797	0.100873	0.977893
0.840138	0.879352	0.475346	0.242864
1.11789	0.341002	0.559688	0.24753
1.0227	0.564184	0.739057	0.330681
0.140687	0.52403	1.04173	0.100042
0.471633	0.535411	0.703898	0.115269
0.808197	1.08364	0.488671	0.563995
0.576815	0.503708	0.119081	0.559423
0.639995	0.693527	0.123524	0.757888
0.989757	0.670799	0.430155	0.984269
0.377155	0.222939	0.524727	0.710541
0.310801	0.722519	0.491884	0.457603
1.34178	0.392323	0.267133	0.636046
0.665683	1.3857	0.582057	0.565223
0.76132	0.700703	0.172189	0.273031
1.30065	0.983105	0.12145	0.63246
0.984271	1.06225	0.447736	0.105643
0.254838	1.06207	0.304872	0.174696
0.431554	0.649666	0.10422	0.31864
0.236513	0.725608	0.418468	0.174905
0.473692	0.292464	0.570645	0.157201
0.75006	0.514836	0.328964	0.497441
0.253363	0.501872	0.448673	0.467272
1.0714	0.416589	0.163596	0.321149
0.539911	0.251986	0.365163	0.483314
0.705064	0.339085	0.405442	0.164591
1.19098	0.218706	0.414116	0.409172
1.08009	0.624961	0.50049	0.454422
1.72737	0.226066	0.852839	0.444487
0.729621	0.650584	0.653757	0.448623
0.324699	0.510082	0.159108	0.897144
0.800595	1.93447	0.104384	0.677906
0.525477	0.886521	0.109	0.152743
0.949377	0.943941	0.102127	0.143888
0.685964	1.2222	0.541639	0.156125
0.542196	0.313885	0.631516	0.153052
0.107616	1.32331	0.187207	0.599712
0.188369	0.50841	0.104658	0.706763
0.353164	1.09314	0.156578	0.172337
0.974643	0.7511	0.369851	0.395756
0.454949	0.959073	0.895434	0.943481
0.903822	1.05569	0.24134	0.175114
1.04155	0.145067	0.731417	0.733394
0.980354	0.521196	0.602336	0.601856
0.906368	0.891838	0.365871	0.410771
1.31721	0.388112	0.511206	0.483301
2.40748	0.741048	0.3839	0.467017
0.85671	0.888305	0.561805	0.658169
[truncated: 1,813 more rows]

## Sheet: Figure 3e
Source Data for Figure 3e (RNA expression changes for the genes corresponding to each regulator mode in Fig. 3c)
(a)	(b)	(c)	(d)	(e)	(f)	constant loop & constant DE
7.98	7.98	6.21	-2.01	7.04	8.38	7.03666
6.62	7.04	5.3	-3	-3.87	-4.06	-3.7495
6.41	6.21	4.33	-2.92	-3.12	-3	6.43414
6.22	6.02	4.25	4.57	4.73	-2.92	6.4107
6.21	5.94	3.88	4.22	4.59	-2.8	-2.73498
6.02	5.84	2.78	-2.06	-2.71	-2.58	5.94178
5.45	5.45	2.74	-1.99	-2.49	-2.28	-2.49992
5.41	5.35	2.64	3.4	3.4	-2.21	5.55025
5.22	5.14	2.42	-1.79	3.39	3.87	5.44512
4.99	5.05	2.4	3.14	3.26	-2.09	5.35016
4.94	5.05	2.35	3.13	3.14	-2.06	5.30155
4.92	4.97	1	-1.73	3.13	-1.96	5.08927
4.83	4.92	2.2	-1.69	0.97	-1.95	5.05332
4.46	4.92	2.18	-1.67	-2.46	-1.9	5.05192
4.23	4.88	0.9	-1.6	-2.45	-1.8	4.97029
4.22	4.79	0.99	2.91	2.78	-1.8	4.92314
3.97	4.79	2.06	-1.57	2.73	0.9	-2.46095
3.88	4.68	0.99	-1.57	2.67	-1.73	4.79488
3.81	4.57	0.99	-1.57	-2.45	0.65	-2.34426
3.67	4.46	0.97	2.76	2.59	-1.76	-2.32052
3.6	4.39	0.97	-1.43	2.58	-1.65	-2.14515
3.41	4.31	0.83	2.58	2.56	-1.58	-2.13719
3.34	4.23	0.88	2.56	2.48	-1.47	4.46563
3.11	4.22	0.78	-1.43	-2.39	-1.52	-2.13276
3	4.22	0.77	-1.4	2.43	-1.42	-2.07599
2.91	4.19	0.94	2.4	2.39	-1.41	4.45599
2.89	4.15	0.65	-1.38	2.26	2.42	4.30932
2.79	4.14	0.53	-1.34	-2.38	0.94	-2.04967
2.78	4.11	0.62	-1.34	-2.23	-1.38	-2.01734
2.58	3.97	0.61	0.99	-2.15	0.9	4.22792
2.5	3.96	0.61	2.27	0.84	-1.31	-1.96384
2.5	3.88	0.57	2.22	2.15	2.11	-1.91411
2.48	3.72	0.54	-1.32	2.1	-1.22	4.19471
2.43	3.7	0.8	0.94	-2.15	-1.2	4.14067
2.42	3.63	0.76	0.9	-2.09	0.66	4.05936
0.97	3.62	0.45	-1.31	0.7	0.53	-1.8926
2.17	3.6	0.44	-1.3	-2.03	-1.31	3.96875
2.11	3.54	0.42	-1.29	0.66	0.51	3.89588
2.1	3.5	0.7	-1.28	0.62	-1.07	-1.79127
0.92	3.48	0.39	-1.24	1.98	-1.21	-1.76226
1.76	3.44	-0.75	0.86	-2.03	-1.17	-1.68401
1.75	3.43	0.59	0.84	-1.96	0.34	3.8815
2	3.41	0.34	0.83	-1.94	0.33	-1.64837
0.89	3.4	0.33	-1.23	0.88	-1.13	3.77217
0.78	3.4	1.94	-1.23	0.51	0.27	3.72256
0.72	3.39	1.93	0.79	0.87	-1.06	3.70303
0.95	3.34	1.9	0.79	-1.93	-0.25	3.7025
1.43	3.14	0.47	-0.86	0.83	-1.06	-1.57634
0.64	3.1	0.45	0.73	0.83	-0.9	-1.57418
0.32	3.09	-0.32	-1.22	0.82	-0.58	-1.55689
0.53	3.02	0.41	-1.2	0.81	-1	3.67028
0.34	0.65	1.84	-1.19	0.81	-0.95	-1.54174
-0.72	3	0.39	0.66	0.81	-0.63	3.62677
-0.75	2.98	0.38	0.63	0.79	-0.95	-1.53658
0.32	2.96	1.8	-1.18	-1.86	-0.92	-1.53208
0.28	0.32	1.8	1.99	0.44	-0.72	3.60603
0.25	2.94	1.79	0.59	0.78	-0.71	-1.5243
0.62	2.94	0.3	-1.17	0.78	-0.82	-1.51884
0.56	2.91	0.28	-1.17	0.76	-0.86	-1.51391
0.56	2.9	1.75	0.55	0.76	-0.76	-1.50178
-0.46	2.8	1.3	-1.14	0.76	-0.73	3.5833
1.8	2.75	-0.51	0.52	-1.8	-0.29	-1.50153
1.8	2.72	0.25	-1.12	0.41	-0.73	3.53606
-0.59	2.63	-0.19	0.49	0.75	-0.52	3.49658
-0.62	2.63	-0.36	0.44	0.74	-0.57	3.48262
1.35	2.57	-0.39	-1.11	-1.75	-0.72	-1.48812
1.3	2.55	-0.6	-1.09	0.71	-0.69	3.43669
1.73	2.54	-0.55	-1.07	0.7	-0.69	-1.48774
1.72	2.52	-0.63	0.41	0.7	-0.7	3.43394
1.24	2.5	0.48	-1.07	0.7	-0.75	3.41188
1.22	2.49	1.66	0.38	0.7	-0.82	3.40202
0.94	2.48	1.66	0.38	-1.71	-1.04	3.39801
1.61	2.48	-0.72	-1.06	-1.7	-0.66	3.38784
1.59	2.47	1.59	-1.05	-1.68	-0.64	-1.48643
0.82	2.46	-0.66	-1.05	0.67	-1.2	-1.48539
-0.77	2.43	-0.8	0.34	0.67	-1.29	-1.46879
0.73	2.43	1.51	-1.04	-1.67	-1.29	3.33873
0.69	2.43	1.5	-1.03	0.66	-1.3	3.3149
-0.81	2.41	0.25	-1.02	0.66	-1.41	3.3044
1.39	2.4	0	0.31	0.65	-1.42	-1.45999
1.39	2.36	1.45	0.3	0.32	-1.52	3.26272
0.68	2.33	-0.86	-0.99	-1.65	-1.62	-1.42701
1.34	2.32	-0.87	0.26	0.63	-1.64	3.25793
0.36	2.3	-0.89	-0.95	0.63	-1.67	3.14111
0.27	2.28	-0.68	0.22	0.61	-1.75	3.13208
-1.37	0.99	-0.68	-0.93	0.27	-0.61	-1.42632
-0.33	2.27	-0.79	-0.93	0.6	-1.94	0.974352
-1.65	2.26	-0.92	-0.93	0.59	-2.02	0.899529
1.1	2.25	1.42	-0.93	-1.65	-0.6	-1.42562
-1.76	2.22	1.39	-0.29	0.58	-2.45	3.08837
1.07	2.22	-1.06	-0.3	0.57	-2.54	3.05022
1.03	2.21	-1.06	-0.91	-1.64	-0.56	-1.40115
	2.18	-1.09	-0.33	0.57	-3.18	3.02204
	2.18	-0.69	-0.36	0.22	-0.51	3.01971
	2.18	1.28	-0.9	0.57	0.97	0.654486
	0.9	-1.09	-0.87	0.55	0.71	-1.3672
	2.17	-1.17	-0.4	0.54	-0.47	3.00423
	2.17	-1.18	-0.86	0.54	0.67	-1.36342
	2.11	-1.12	-0.5	-1.63	1.72	2.96785
	2.12	1.2	0.29	-1.56	1.66	-1.35888
	2.1	-1.34	-0.81	-0.33	0.27	2.96124
	2.1	-1.4	-0.56	-1.55	1.49	-1.32977
	1.76	-1.04	-0.56	-1.53	-0.29	0.315752
	0.79	-1.65	-0.8	0.5	-0.47	-1.30409
	2.07	1.11	-0.59	0.5	-0.28	-1.29703
	2.04	-1.63	-0.8	-1.48	-0.45	-1.28674
	0.7	1.07	0.34	0.49	-0.49	-1.28195
	1.75		-0.73	-1.45	1.38	2.93216
	2.01		-0.65	-1.45	1.37	-1.27921
	2.01		-0.71	0.48	1.37	2.90634
	0.66		-0.71	0.48	-0.52	2.84679
	1.99		-0.72	0.48	1.33	2.84592
	1		-0.71	-1.44	1.32	-1.2736
	1		-0.7	-1.3	-0.62	-1.27308
	0.99		-0.7	0.47	0.32	-1.26718
	0.97		-0.94	-1.3	-0.44	-1.26331
	0.97		-0.95	-0.46	-0.77	-1.2492
	0.96		-0.7	0.47	1.23	2.77734
	0.96		-1.05	-1.29	-0.84	-1.24164
	1.98		-1.19	-1.28	-0.4	-1.24044
	0.92		-1.25	0.46	-1.02	-1.22764
	0.92		-1.43	0.46	-0.3	-1.21737
	0.91		-0.69	0.45	1.13	-1.21115
	0.91		0.98	0.45	-1.07	-1.2109
	0.89		-0.29	0.45	1.12	2.77583
	0.88		-0.49	0.44	1.11	2.76455
	0.51		-0.66	0.44	-1.14	-1.20972
	0.87		-0.52	-1.27	-1.16	-1.2059
	0.96		-0.52	-1.26	-1.22	-1.20538
	0.95		-0.65	0.43	1.07	-1.20096
	0.88		-0.6	0.43	-1.43	-1.1995
	0.84		-0.64	-1.22	-1.52	-1.19324
	0.87		-0.58	-0.59	0.44	2.73827
	0.83		-0.58	0.42	-1.64	-1.19004
	0.85		-0.75	0.42	-2.06	-1.18443
	0.85		-0.76	-1.21	-1.67	-1.17362
	0.82		-0.77	0.42	1.04	-1.16236
	0.82		-1.1	-0.63	-2.46	-1.16115
	0.82		-0.55	0.41	1.01	2.71607
	0.8		-1.2	-0.65	-3.33	-1.16059
	0.8		-1.23	0.41		2.66799
	0.78		-1.24	0.41		-1.13725
	0.84		-1.29	-0.68		-1.13526
	0.76		-1.3	-1.21		2.63395
	1.43		-0.55	-1.21		-1.11986
	0.84		-1.35	0.39		2.63121
	0.83		-0.55	0.38		-1.11817
	0.82		-1.41	-1.19		2.62852
	0.72		-1.42	0.38		-1.11637
	0.72		-0.54	-1.18		-1.09444
	0.78		-0.54	0.37		-1.09276
	0.71		-1.61	0.37		2.59191
	0.71		-0.52	-1.17		2.58538
	0.71		-1.66	0.37		-1.09082
	0.7		-1.67	0.36		2.58203
	0.7		-1.77	-1.15		-1.05696
	0.74		1.89	0.36		2.57549
	0.7		-1.94	-0.95		2.5648
	0.7		-0.51	0.35		-1.05685
	0.69		-2.02	0.35		2.55446
	0.73		0.47	0.62		-1.0564
	0.67		-0.49	0.34		-1.05606
	0.67		-2.29	0.33		-1.05571
	0.73		-2.45	0.33		2.54149
	0.34		-2.54	0.32		-1.04784
	0.66		-0.44	0.32		2.50451
	0.66		-0.42	-1.09		2.49624
	0.65		-0.42	-1.09		-1.03648
	0.65		-0.41	-1.43		2.49268
	0.65		0.84	-1.07		-1.0364
	0.71		0.69	0.31		-1.02917
	0.64		-0.39	0.31		-1.02876
	0.62		0.63	-1.02		2.49251
	0.7		0.57	-1		-1.02658
	0.62		0.53	-1		-1.01694
	0.62		-0.39	0.31		2.48439
	0.62		0.48	1.95		-1.01394
	0.61		0.48	0.3		2.46374
	0.61		1.66	0.3		2.46094
	0.67		1.66	0.98		2.44051
	0.6		1.65	-0.95		-1.0133
	0.66		-0.37	0.3		-1.01229
	0.26		-0.36	-0.93		-1.00514
	0.59		1.55	-0.93		-1.00053
	0.64		1.54	-0.29		-0.99951
	0.62		0.28	-0.42		2.42503
	0.57		1.51	-0.92		-0.99861
	0.61		0.73	0.28		-0.99572
	0.6		1.51	-0.49		2.41765
	0.56		0.26	-0.52		2.41695
	0.59		0.25	-0.9		-0.98563
	0.56		0	0.27		2.41646
	-0.25		-0.35	0.27		2.41329
	0.55		-0.39	0.27		2.407
	0.55		1.42	0.27		-0.98127
	0.55		1.42	-0.9		-0.97826
	0.55		1.42	-0.6		2.39512
	-0.29		1.41	-0.64		-0.97635
	0.54		-0.28	0.26		2.39014
	0.58		1.41	-0.75		-0.97487
	0.52		-0.44	-0.89		2.38864
	0.57		-0.45	-0.89		-0.96217
	0.51		-0.46	0.25		2.37271
	0.51		-0.47	-0.81		-0.95915
	-0.36		-0.26	0.25		-0.95186
	0.57		-0.52	0.25		-0.94394
	0.49		-0.53	0.24		2.35063
	0.49		-0.54	0.24		-0.94107
	0.49		1.33	-0.8		2.30747
	0.49		-0.25	0.23		-0.94011
	0.47		0.24	-1.04		2.30307
	0.56		1.32	0.21		-0.93737
	0.44		0.28	-0.79		2.29302
	0.44		-0.61	-0.78		0.990997
	0.44		0.3	-0.76		2.26682
	0.43		-0.63	-0.76		2.26216
	0.43		-0.64	-1.23		2.24947
	0.53		0.32	-0.75		-0.93717
	0.51		-0.67	-1.29		-0.9351
	0.42		0.33	-1.29		-0.93268
	0.5		-0.69	-1.3		2.21999
	0.42		0.33	-0.73		2.20811
	0.47		1.25	-0.27		0.939846
	0.43		0.33	-0.27		-0.92839
	0.43		-0.79	-1.52		-0.92286
	0.38		-0.79	1.93		-0.91438
	0.42		-0.8	-0.28		-0.91418
	0.38		1.24	1.92		-0.91034
	0.4		-0.84	1.91		-0.90918
	0.38		1.22	-1.62		2.18005
	0.39		0.33	-0.72		-0.90699
	-0.86		0.38	-1.64		-0.90453
	0.36		0.38	-1.66		-0.89972
	0.39		-0.94	1.9		0.895094
	0.38		1.16	-0.72		-0.8965
	-0.94		-1.04	-1.75		-0.89589
	0.35		0.46	-0.71		-0.8856
	0.35		0.5	-0.29		-0.88514
	0.35		-1.07	1.89		-0.88355
	-1.07		0.59	-1.94		-0.88257
	0.34		0.62	-1.94		-0.87994
	0.33		-1.16	-0.7		2.1674
	0.33		0.65	-0.29		-0.87985
	0.32		0.67	-0.66		0.859177
	0.38		1.07	-0.65		2.16301
	-1.25		-1.27	1.88		-0.87221
	0.37		-1.3	-0.64		-0.87005
	-1.43		0.72	-2.45		-0.86715
	0.31		0.76	-0.3		-0.86505
	1.95		0.84	-0.62		-0.86497
	0.3		0.97	-2.54		-0.8584
	0.36		-1.6	-0.62		-0.85716
	0.36		-1.67	-0.31		-0.85068
	0.29		-1.96	-3.18		0.841833
	0.32		-1.98	-0.59		-0.84831
	0.32		1.02	-0.59		-0.84659
	0.3		-2.21	-0.32		-0.8455
	-0.42		1.01	-0.32		-0.83825
	0.29			-0.32		0.828287
	0.29			-0.32		-0.83635
	-0.52			-0.59		2.14213
	0.28			-0.56		2.10826
	-0.52			-0.34		2.11542
	0.27			-0.56		2.09737
	0.27			1.84		2.10306
	0.27			-0.34		-0.83461
	0.27			-0.55		2.10273
	-0.75			-0.35		-0.8316
	0.24			-0.55		-0.83055
	-0.24			-0.53		-0.82626
	0.29			-0.36		2.10245
	-0.27			-0.53		0.793591
	-0.27			-0.36		2.10064
	1.94			-0.37		1.75757
	1.93			-0.38		0.786188
	-1.67			-0.38		2.09625
	1.89			-0.38		-0.82205
	-0.29			-0.52		-0.81774
	1.89			-0.39		-0.81441
	-0.29			-0.52		2.08461
	1.87			-0.52		2.08296
	1.87			-0.52		-0.81255
	-0.31			-0.43		2.08273
	-0.32			-0.43		-0.8116
	0.29			-0.51		-0.80802
	0.28			-0.43		2.07656
	0.28			-0.43		-0.80791
	-0.34			-0.43		-0.80769
	-0.26			1.75		-0.80746
	-0.38			-0.51		-0.8043
	-0.32			-0.51		2.0686
	1.79			-0.51		-0.80421
	-0.39			-0.46		-0.79485
	-0.39			-0.5		-0.7862
	-0.42			-0.46		-0.77245
	1.35			1.73		-0.76405
	-0.43			-0.48		-0.76397
	1.3			-0.49		-0.75835
	1.75			-0.49		-0.75833
	1.74			-0.49		0.73409
	1.74			-0.5		-0.75728
	1.73			-0.46		2.06623
	1.73			-0.51		2.06072
	-0.35			-0.46		-0.75681
	-0.49			-0.51		2.05823
	-0.47			-0.45		-0.75489
	-0.5			-0.45		-0.75386
	0.97			-0.51		2.04813
	-0.5			-0.43		-0.74706
	0.93			-0.43		2.04141
	-0.53			-0.41		-0.74543
	-0.53			-0.41		-0.7453
	1.24			-0.4		-0.74253
	1.72			-0.39		-0.74156
	-0.55			-0.36		0.701858
	0.82			-0.54		2.03448
	-0.55			-0.55		-0.73996
	1.22			-0.36		2.03249
	-0.58			-0.55		2.02433
	-0.59			-0.55		2.01731
	0.69			-0.36		-0.73664
	0.94			-0.35		-0.73622
	-0.6			-0.57		-0.73545
	-0.63			-0.58		-0.73535
	-0.63			-0.34		2.00953
	-0.63			-0.33		-0.73394
	-0.65			-0.33		-0.73363
	-0.66			-0.59		-0.72812
	-0.66			0.67		0.66425
	-0.67			-0.6		-0.7266
	-0.67			-0.61		-0.72415
	-0.68			-0.61		2.00625
	1.68			-0.61		0.660506
	1.67			-0.31		-0.7236
	1.67			-0.31		-0.71896
	1.66			-0.63		2.00409
	1.66			-0.63		-0.7137
	1.64			-0.63		-0.71369
	-0.73			-0.64		-0.71263
	1.61			-0.64		-0.71203
	1.6			-0.31		-0.71056
	1.6			-0.3		-0.70995
	-0.75			-0.3		2.00203
	1.59			-0.66		-0.70976
	1.58			0.53		-0.70921
	0.82			-0.67		-0.70775
	1.58			-0.68		0.632482
	1.56			-0.68		2.00105
	1.56			-0.69		1.99992
	-0.76			-0.69		-0.70582
	1.55			-0.3		-0.70276
	1.54			-0.7		-0.69903
	1.54			-0.7		1.99194
	1.53			-0.7		0.621093
	-0.81			1.67		-0.69608
	0.28			-0.29		1.9872
	0.73			-0.29		-0.69437
	0.26			-0.29		-0.6941
	1.49			-0.73		1.98121
	1.47			1.64		1.9809
	1.46			-0.29		0.9965
	0			-0.74		0.995028
	1.45			-0.74		0.991815
	-0.85			-0.75		-0.69264
	1.45			-0.28		-0.68829
	-0.87			-0.27		-0.67994
	-0.87			-0.75		-0.67708
	1.44			-0.26		-0.67692
	0.69			-0.23		-0.6737
	-0.89			-0.76		-0.67134
	-0.9			-0.19		-0.65975
	1.43			1.55		0.9741
	1.42			-0.77		0.972884
	1.42			-0.77		-0.65952
	1.42			-0.18		0.590642
	-0.92			-0.78		0.965483
	1.42			1.54		0.963757
	1.42			0.2		-0.65585
	1.41			0.24		-0.65542
	-0.93			-0.8		0.9575
	-0.93			-0.8		-0.65431
	1.41			-0.81		-0.65388
	-0.45			0.28		-0.65228
	-0.46			0.27		-0.64255
	-0.47			0.25		1.97581
	-0.96			-0.81		-0.64247
	-0.97			1.49		-0.63797
	-0.98			1.49		-0.63643
	-0.99			0.25		-0.63614
	1.38			-0.83		-0.63266
	-0.99			1.46		-0.63137
	-1			-0.84		-0.63096
	-1.01			-0.84		-0.6222
	1.36			-0.84		-0.62002
	0.68			-0.85		-0.61238
	1.35			1.45		0.919851
	1.34			-0.86		-0.60711
	-1.03			-0.86		0.91934
	-1.05			-0.86		-0.60663
	1.32			-0.87		0.548419
	-0.61			-0.88		0.91357
	-0.62			-0.88		0.913316
	-1.07			-0.88		-0.60611
	-1.08			-0.88		-0.60237
	-1.09			1.43		-0.60136
	0.36			-0.89		-0.59987
	-1.1			-0.89		0.532006
	-1.11			0.25		0.89057
	1.29			0.26		-0.59975
	1.27			0.27		-0.59843
	-1.14			0.27		-0.59453
	-1.15			0.29		-0.59401
	-1.15			0.3		-0.59292
	1.27			-0.92		1.96711
	1.25			-0.93		0.880871
	1.25			0.3		-0.59262
	-0.75			0.31		0.515243
	-1.18			1.41		0.877294
	1.25			-0.81		-0.58607
	0.27			-0.94		0.869946
	-0.79			-0.94		0.867248
	-1.2			-0.47		-0.58321
	1.24			0.31		1.95494
	1.24			-0.49		-0.58028
	-1.24			1.38		-0.57422
	-0.33			0.31		-0.57367
	1.21			0.31		-0.57354
	1.18			0.32		-0.57342
	-1.35			-1.01		0.494059
	1.16			-1.01		-0.57196
	1.15			1.35		-0.57017
	1.15			0.32		-0.56828
	1.15			-1.02		-0.56809
	1.14			-1.02		-0.56696
	1.13			1.34		0.838199
	1.11			-1.03		0.831626
	-1.16			-1.03		0.831046
	-1.19			1.33		-0.56644
	1.09			-1.05		0.830185
	-1.22			1.33		-0.56582
	1.07			-1.05		-0.56404
	-1.69			1.32		0.822703
	-1.74			1.31		0.820919
	1.07			0.36		-0.56379
	1.07			-0.63		0.820333
	1.07			-1.07		0.815664
	1.07			-0.64		0.814273
	-1.98			-1.07		0.810011
	-2.05			-1.08		0.809742
	1.06			0.37		-0.5628
	1.05			-0.64		-0.55833
	-2.16			-1.09		0.804717
	-2.2			0.37		-0.55831
	1.04			-1.09		-0.55768
	1.04			1.27		0.945628
	-2.36			-1.15		-0.55757
	1.03			0.38		-0.55746
	1.03			-1.15		0.79674
	-2.21			-1.16		-0.55617
	-2.49			1.26		-0.54782
	1.01			0.39		-0.54738
	1.01			-1.17		0.793617
	1			-0.75		-0.54099
	1			0.39		-0.54055
				-0.77		0.783778
				-1.19		0.782709
				-0.79		0.4378
				-1.2		0.780927
				-0.8		0.779133
				0.42		-0.53989
				0.43		-0.53899
				-1.21		-0.53797
				1.23		-0.53674
				0.44		-0.53468
				-1.22		-0.53288
				-1.22		-0.53102
				-0.84		-0.53083
				1.22		-0.52787
				0.44		0.769074
				-1.27		-0.52534
				0.44		0.76466
				0.46		0.764318
				0.47		-0.52405
				0.47		-0.52381
				0.47		-0.52365
				-1.35		-0.52141
				-1.38		-0.51633
				-1.38		1.42989
				-1.39		0.758337
				-1.4		0.756842
				-1.42		-0.51608
				1.15		-0.51345
				0.48		0.406065
				0.48		-0.51153
				-1.45		-0.5066
				0.48		-0.50642
				-1.02		-0.50491
				0.5		0.745759
				-1.48		-0.50408
				-1.04		-0.50343
				1.14		0.742217
				1.13		-0.50244
				-1.07		-0.50072
				-1.07		-0.50037
				1.12		-0.49672
				1.12		-0.49552
				0.5		-0.49109
				1.11		0.38078
				0.5		0.724815
				1.1		-0.48939
				-1.14		-0.48898
				0.52		0.375713
				-1.61		0.721453
				-1.62		-0.48716
				1.1		-0.48589
				0.52		-0.48166
				-1.63		-0.47516
				0.57		0.713892
				0.58		0.712314
				1.08		-0.47492
				0.59		-0.47478
				0.64		0.709287
				0.66		0.706613
				-1.69		0.704173
				0.69		0.703556
				-1.71		0.701734
				0.69		-0.47419
				-1.27		0.700937
				0.7		0.700538
				-1.77		0.69863
				0.72		-0.47028
				-1.86		-0.46902
				0.76		0.68968
				1.07		-0.46709
				1.07		-0.46618
				0.78		-0.46393
				0.79		-0.46226
				0.84		-0.46214
				-1.43		-0.4612
				1.06		0.672838
				0.88		0.668348
				0.9		0.342255
				0.92		0.667002
				-2.13		0.666208
				1.06		-0.46079
				-2.15		0.663797
				0.97		-0.45631
				-1.6		0.337802
				-2.16		0.662164
				-2.18		0.939504
				-2.06		0.66215
				-2.2		-0.45553
				-2.35		0.659384
				1.04		0.331537
				-2.36		-0.45301
				-1.96		-0.45128
				-1.98		-0.44479
				-2.44		-0.44175
				1.02		-0.44098
				1.02		0.324922
				-2.49		-0.44004
				-2.46		0.64752
				-2.68		0.646312
				-3.33		-0.43894
						-0.43863
						0.638504
						-0.43761
						-0.43582
						-0.43276
						0.633525
						-0.4323
						0.306038
						-0.43169
						-0.43122
						0.300067
						-0.42743
						0.631043
						-0.42659
						-0.42328
						0.622376
						-0.42198
						0.617524
						0.616176
						-0.42112
						-0.41945
						0.613159
						-0.41846
						0.612943
						0.611444
						-0.41544
						-0.4132
						-0.4125
						0.608974
						-0.41003
						-0.40687
						-0.40399
						-0.40354
						-0.40287
						-0.39467
						0.601473
						-0.39403
						-0.39241
						0.595327
						-0.39138
						-0.38888
						-0.38673
						0.592189
						0.591697
						-0.38643
						-0.38626
						-0.38249
						-0.38027
						0.576003
						-0.37982
						-0.37915
						0.574144
						-0.37781
						-0.37781
						0.570399
						0.566698
						-0.37635
						-0.36198
						-0.36112
						-0.3601
						-0.35771
						0.557541
						-0.35761
						0.556871
						-0.25179
						-0.35722
						0.55466
						-0.35222
						0.553018
						0.552971
						0.552529
						-0.34995
						-0.34734
						-0.34118
						-0.33817
						0.548541
						-0.3376
						-0.33443
						0.541886
						-0.33362
						-0.3324
						0.538534
						0.538117
						-0.33111
						-0.33021
						0.535012
						-0.32464
						-0.30483
						-0.32397
						-0.32295
						-0.32215
						-0.3221
						-0.32115
						-0.31926
						-0.31898
						-0.31762
						-0.31693
						-0.3123
						-0.29966
						-0.29769
						-0.29556
						0.518598
						-0.33149
						-0.29515
						-0.29345
						-0.2933
						0.511823
						0.510851
						-0.29082
						-0.29014
						-0.28874
						-0.28609
						-0.28525
						-0.28451
						-0.28133
						0.497306
						-0.28086
						0.49674
						-0.27686
						-0.27646
						0.494462
						0.494324
						0.490005
						0.489833
						-0.27612
						0.486571
						-0.27347
						-0.26782
						-0.26429
						-0.40397
						0.482782
						-0.2611
						-0.26052
						0.480569
						0.479777
						-0.2564
						-0.24956
						-0.24942
						-0.24517
						-0.23798
						-0.235
						-0.22523
						0.470212
						0.468241
						-0.21892
						-0.45755
						-0.20227
						0.465921
						0.462162
						-0.18512
						0
						0.171101
						0.188746
						0.457538
						0.189311
						0.195024
						0.196569
						-0.5035
						0.453938
						0.452235
						0.208716
						0.208857
						0.221686
						0.22527
						0.225581
						0.229264
						0.230436
						0.44668
						0.231941
						0.234568
						0.239811
						0.444338
						0.444338
						0.247158
						0.442734
						0.247303
						0.250711
						0.253188
						0.253316
						0.253499
						0.438028
						-0.55636
						0.256359
						0.256364
						-0.56454
						0.432387
						0.257548
						0.4308
						0.430033
						0.430003
						-0.57791
						0.260373
						0.260572
						0.263688
						-0.59193
						0.2637
						0.264423
						0.265451
						0.422705
						0.421791
						0.266782
						0.420157
						0.266916
						0.417251
						0.267776
						0.41688
						0.26887
						0.415056
						0.269232
						0.269277
						-0.63269
						0.270189
						0.270582
						0.411031
						0.27549
						-0.64956
						0.409631
						0.275801
						0.40574
						0.279253
						0.28146
						0.285819
						0.288583
						0.289888
						0.290519
						-0.68149
						0.394751
						0.290726
						0.293279
						0.390559
						-0.70638
						0.29405
						-0.71127
						0.294921
						0.295236
						0.295923
						0.299042
						-0.72458
						0.381886
						0.38152
						0.299448
						0.299791
						0.301142
						-0.74557
						0.305203
						0.377003
						0.307798
						0.311324
						0.375376
						0.311544
						0.312544
						0.314747
						0.371733
						-0.82186
						0.315314
						0.36964
						0.318459
						0.318503
						0.36678
						-0.85781
						0.323184
						0.364744
						0.3647
						0.324997
						0.326985
						0.32857
						0.328867
						0.330934
						0.333136
						0.333338
						0.355885
						-0.93518
						0.333745
						0.33844
						0.338593
						0.352044
						0.338828
						-0.95451
						0.340188
						0.340556
						0.349846
						0.348015
						0.346171
						0.341282
						0.341658
						0.342849
						0.343995
						0.344557
						0.344912
						0.345378
						-1.05019
						0.345919
						0.34596
						0.621736
						0.349986
						0.350092
						-1.06893
						0.351414
						0.354342
						0.35479
						0.338006
						0.337181
						0.354817
						0.564928
						0.333402
						0.356152
						0.356231
						0.331993
						-1.18621
						0.358888
						0.361577
						0.361718
						0.327584
						0.36175
						0.362225
						0.324705
						0.323574
						0.36516
						-1.2478
						-1.24957
						0.563156
						0.368996
						-1.43186
						0.369112
						0.370126
						0.372285
						0.372507
						0.375552
						0.311356
						0.375841
						0.311307
						0.380493
						1.94952
						0.380939
						0.381418
						0.300339
						0.381489
						0.383243
						0.385157
						0.298243
						0.386017
						0.387728
						0.390773
						0.393312
						0.396992
						0.400464
						0.403009
						-0.29432
						0.290475
						0.403086
						0.403713
						-0.41702
						0.404381
						0.408887
						0.279266
						0.410618
						0.411033
						0.413237
						0.275158
						0.273887
						0.273635
						0.272997
						-0.56692
						0.271934
						0.271189
						0.413653
						0.416479
						-0.60408
						0.417061
						0.417207
						0.419553
						0.420633
						0.267506
						0.423132
						-0.70247
						0.423788
						0.424007
						0.425714
						0.42655
						0.263116
						-0.75368
						0.429047
						0.431718
						-0.76
						0.43293
						-0.76722
						0.435816
						0.438341
						-0.81832
						0.438947
						0.439585
						0.441119
						0.25235
						0.442946
						0.445195
						0.445763
						0.446428
						0.246723
						0.245449
						0.447281
						0.242518
						0.240508
						0.447743
						0.449239
						0.451245
						0.451251
						0.230327
						0.451493
						-1.03543
						0.451774
						0.454206
						0.454211
						0.214283
						0.457374
						0.457425
						0.458702
						0.46064
						0.460707
						-1.10176
						0.462112
						0.465992
						0.468148
						0.471441
						0.474159
						0.474748
						0.475758
						0.477148
						-1.20172
						0.47809
						-0.23892
						-1.23559
						0.479179
						0.481071
						0.482183
						-1.2891
						0.483143
						0.483576
						0.483636
						-1.35324
						0.484024
						-0.26613
						-0.26764
						-1.41053
						1.94572
						-1.41655
						0.487636
						-1.42418
						1.94135
						1.94084
						0.495327
						0.496692
						1.93808
						1.93573
						0.496932
						0.497395
						1.93346
						0.497439
						1.92595
						-0.27815
						0.498794
						0.500348
						1.9185
						1.91337
						-1.61366
						-1.61749
						1.9128
						0.504964
						-1.64136
						-1.66008
						0.506282
						0.509029
						0.514168
						1.8987
						-1.76675
						0.516888
						0.517725
						-0.29048
						1.88886
						0.520971
						1.88783
						1.88423
						-2.02384
						-0.29142
						0.470681
						0.526896
						-0.29304
						0.527109
						0.52731
						0.52829
						-2.29491
						1.88324
						0.528356
						0.528567
						0.529895
						-0.30088
						1.87627
						1.86898
						-0.30717
						-0.30954
						0.530115
						-0.31509
						0.531016
						1.86774
						0.531958
						0.53292
						-0.31845
						0.533101
						-0.32067
						1.84967
						0.535498
						0.536496
						1.84803
						0.53981
						0.539899
						-0.32351
						-0.3236
						0.545531
						0.5478
						0.54964
						0.549752
						0.549934
						1.83907
						0.551899
						-0.33637
						0.553602
						0.555263
						0.557042
						1.83673
						0.558656
						0.560056
						-0.35147
						0.561109
						1.82887
						1.81199
						1.80726
						0.562819
						1.80459
						0.563619
						0.564863
						0.564865
						-0.36128
						0.570842
						-0.36295
						-0.37389
						-0.37505
						0.570846
						0.574197
						0.575665
						-0.37851
						0.577783
						0.579061
						-0.37984
						0.584517
						-0.38118
						0.588474
						1.79558
						0.593268
						0.593272
						0.59352
						0.600606
						-0.38894
						-0.39123
						0.600718
						-0.39241
						0.601558
						0.603511
						0.603743
						0.605401
						0.605909
						0.606994
						0.607252
						1.76475
						0.609179
						0.61028
						0.610855
						0.61309
						0.613917
						0.615324
						1.76375
						1.75899
						0.62217
						-0.42039
						0.62702
						0.628177
						0.631619
						-0.42623
						0.632638
						0.63264
						-0.42793
						-0.42939
						-0.43023
						0.633162
						0.63447
						-0.43211
						0.634821
						0.637551
						-0.43325
						0.638851
						0.641196
						0.648256
						0.649248
						0.649462
						1.74765
						0.653279
						0.65479
						1.739
						1.73682
						0.658085
						0.659104
						-0.45141
						0.661174
						0.663635
						0.665847
						-0.45916
						0.674485
						0.676232
						0.678406
						0.680949
						-0.46377
						0.682591
						0.684981
						0.690224
						0.695619
						0.701717
						0.709323
						0.709682
						0.717849
						0.718741
						1.7256
						-0.48131
						0.719731
						-0.48559
						0.719894
						0.721699
						-0.48792
						0.72216
						0.729025
						0.72904
						-0.49149
						-0.49201
						0.731223
						1.72312
						0.735453
						0.738133
						0.739948
						-0.50156
						0.743889
						-0.50315
						0.745185
						0.747958
						0.749791
						-0.50582
						0.749935
						0.74998
						1.72106
						-0.51029
						-0.51144
						0.750564
						0.754875
						-0.51348
						0.761071
						0.969486
						0.761119
						0.762045
						0.762363
						0.932633
						0.76672
						0.773158
						0.77452
						0.774981
						0.77524
						0.775883
						0.776913
						0.777448
						1.24225
						0.777808
						0.778696
						0.790956
						0.791081
						0.794116
						0.794167
						0.795975
						0.841536
						1.72079
						-0.54331
						0.800021
						-0.54876
						-0.54967
						0.815865
						-0.54982
						-0.55122
						0.801492
						0.80279
						0.803181
						0.805111
						0.807558
						0.781517
						0.820582
						0.827493
						0.829073
						0.830277
						0.839914
						0.841954
						0.844752
						0.845771
						0.845856
						-0.56863
						0.848886
						0.852305
						0.852321
						0.855422
						0.863333
						0.865325
						-0.57521
						0.870993
						-0.58162
						0.877173
						0.878765
						0.710133
						-0.58803
						0.880472
						0.882401
						-0.59385
						0.693975
						0.884507
						0.885538
						-0.59581
						0.88571
						-0.59925
						0.890195
						0.890844
						-0.60049
						0.892775
						0.894054
						0.903338
						0.905624
						0.908993
						1.71928
						-0.61101
						0.917106
						0.919795
						-0.61411
						-0.61426
						0.919971
						0.62684
						0.922039
						-0.62788
						-0.62994
						0.922756
						-0.631
						0.923875
						0.925044
						0.92663
						-0.63755
						1.7145
						0.931098
						-0.64098
						0.933756
						0.940909
						0.951591
						0.569306
						0.954454
						0.954868
						0.554994
						0.955817
						0.958237
						0.961896
						0.970934
						0.9756
						-0.66275
						0.534304
						-0.67004
						0.985854
						-0.67174
						-0.67263
						0.98693
						0.987176
						0.988026
						-0.67859
						0.989503
						-0.6843
						-0.68602
						1.71048
						0.990064
						1.70547
						1.69009
						0.484401
						0.483944
						-0.69497
						-0.69689
						-0.6974
						1.6763
						1.67266
						-0.70339
						1.67045
						1.66917
						1.66715
						1.66508
						1.6641
						1.66006
						1.65161
						1.65031
						-0.72353
						1.64587
						1.63965
						-0.72506
						1.6355
						1.63324
						-0.7298
						1.62844
						1.61457
						1.60538
						1.60033
						1.59865
						1.59479
						-0.74286
						-0.74418
						-0.74512
						1.58861
						1.58641
						-0.74828
						1.58127
						1.58068
						0.819803
						-0.75613
						1.57132
						1.55284
						1.55263
						1.55059
						1.54881
						-0.76997
						1.5438
						-0.77269
						-0.78376
						1.53721
						-0.80233
						1.53031
						-0.80383
						1.53013
						-0.80494
						-0.80554
						-0.80716
						1.51658
						0.73418
						1.51282
						1.50916
						0.271234
						-0.8091
						1.4945
						0.260762
						1.49189
						1.48912
						1.48015
						1.47479
						1.47268
						-0.8321
						1.47083
						1.46176
						1.46084
						-0.83941
						-0.84077
						-0.84486
						1.45942
						0
						1.4544
						1.45334
						-0.84967
						1.45224
						1.44939
						1.449
						1.44829
						-0.85893
						1.4453
						-0.86034
						-0.86461
						-0.86927
						-0.86951
						1.44094
						-0.28714
						1.44009
						-0.8784
						1.44005
						1.43854
						-0.88029
						-0.88146
						-0.88251
						1.433
						-0.89118
						-0.89136
						1.42873
						-0.89526
						1.42676
						1.42627
						1.42187
						-0.3856
						1.41794
						-0.91715
						-0.92212
						1.41765
						1.41609
						-0.9267
						1.41557
						-0.92867
						-0.92931
						1.41387
						1.41287
						1.41247
						-0.43728
						1.40665
						1.40281
						-0.81305
						-0.93813
						-0.93987
						1.3975
						1.39603
						-0.46517
						1.39303
						1.39295
						1.38603
						1.38264
						-0.98521
						1.37567
						-0.98616
						1.37532
						1.37203
						-0.52369
						1.36633
						-1.00637
						-0.52732
						-1.00888
						-1.01229
						-0.53511
						1.35735
						1.35604
						1.3526
						1.34578
						-1.0224
						-1.02491
						1.34436
						1.34333
						1.34317
						-1.03051
						-1.03213
						1.33352
						1.32997
						-1.04511
						1.32713
						-1.05169
						1.3176
						-1.05596
						1.31614
						1.31371
						-0.60586
						1.30559
						-1.06386
						-0.61855
						-0.62553
						-1.06803
						-0.63608
						-1.07012
						-1.08201
						-0.6431
						-1.08972
						1.30362
						-1.09142
						-0.66741
						-1.09169
						1.29763
						-1.09457
						-1.10362
						1.29557
						1.29405
						1.28889
						-0.69086
						1.27453
						1.2717
						-1.14503
						-1.14805
						-1.15054
						-1.15317
						-1.16008
						1.26821
						1.26483
						1.26206
						1.25905
						1.25512
						-1.16662
						-1.16672
						-1.17808
						1.24747
						-0.76764
						-1.19469
						-0.78504
						-1.20025
						-0.78962
						1.24128
						-0.797
						-1.20357
						1.24118
						1.24118
						1.23783
						1.2362
						1.231
						-1.21361
						-1.22359
						-1.22479
						-0.83529
						-1.23624
						1.21888
						-1.26702
						1.20319
						1.20188
						1.19979
						1.19345
						1.19208
						1.18297
						1.1829
						1.18158
						1.18033
						-1.34899
						1.17943
						1.17775
						1.1742
						1.17396
						1.17238
						-1.3784
						-1.38312
						-1.38807
						-1.3967
						-0.94473
						-1.39989
						1.15893
						-1.41752
						1.15265
						1.14985
						-1.44847
						1.14961
						1.14469
						-1.47596
						1.1397
						-1.03823
						1.13583
						1.13316
						1.13166
						1.12536
						1.12317
						1.12168
						1.12158
						-1.06973
						1.11831
						1.11756
						1.11655
						1.11063
						1.107
						1.10573
						1.09966
						-1.1439
						1.09798
						-1.60773
						-1.62304
						1.09558
						1.08408
						-1.21662
						1.07707
						1.07574
						1.07495
						-1.68525
						-1.69273
						-1.70552
						-1.27382
						1.07324
						-1.77126
						-1.85991
						-1.30139
						1.06834
						1.06817
						1.06689
						1.06636
						1.06529
						-1.98329
						-1.43184
						1.06445
						1.06172
						1.06124
						-2.13156
						-1.5229
						1.0603
						1.0597
						-2.14588
						1.05593
						1.05403
						-1.60184
						-2.16467
						-2.17962
						-1.64272
						1.04916
						-1.6734
						1.04852
						-2.19946
						1.04638
						1.04405
						1.04385
						1.04338
						1.04287
						1.04281
						1.03958
						-2.34876
						1.03692
						-2.35939
						-1.9615
						1.03611
						1.03456
						1.03047
						1.02856
						-2.43947
						1.02614
						1.02497
						1.02354
						1.02143
						1.01688
						1.01634
						1.01612
						-2.49434
						1.01449
						-2.67958
						1.01218
						1.00943
						1.00536

## Sheet: Figure 3f
Source Data for Figure 3f (RNA expression changes for the typical genes representing to each regulatory mode in Fig. 3c)
(a) Ptgs2	(b) Acod1	(c) Vash1	(d) Tef	(e) Foxred2	(f) Engase
4.60729	3.18213	1.09557	-1.8745	-3.7767	-3.0116
4.10837	2.91677	1.2009	-1.8233	-3.9603	-3.78
4.19737	2.78076	1.32088	-1.7608	-3.263	-3.0607

## Sheet: Figure 4f
Source Data for Figure 4f (Genes related to gain of loop in KO across the WT boundary)
gene	baseMean	Log2FC(KO/WT)	padj
COX5A	1785.34	0.792767	6.2275e-45
HK2	1644.07	0.812797	1.35831e-10
POLDIP2	324.103	0.103777	0.476827
IFT20	295.945	-0.194945	0.167977
ITGB7	1039.09	0.420865	1.94535e-10
TRMT1	481.894	0.39206	5.82364e-05
NACC1	1060.75	0.106788	0.171815
SUPT6	2611.47	0.0386771	0.589027
SPAG5	476.955	-0.917369	7.71381e-24
UNC119	560.027	-0.233522	0.0129981
SDF2	881.019	-0.133558	0.19159
VRK3	434.533	-0.156195	0.172372
DAXX	688.509	-0.621774	3.81441e-15
TM9SF1	764.989	0.104926	0.250598
NR2F6	116.325	0.109643	0.671223
OCEL1	254.167	0.26272	0.0632729
AXL	9385.43	0.0697738	0.0795403
NCSTN	1903.45	0.33405	7.71886e-10
ESS2	271.629	-0.1578	0.309253
IER3	599.94	-0.68575	5.1709e-15
BRD8	1101.16	-0.293916	5.35978e-05
KIF20A	788.438	-0.782373	5.37894e-24
TMEM242	442.339	-0.089131	0.494556
MRI1	113.128	0.0130432	0.965243
CSTB	8435.5	0.417918	5.91413e-33
PEX5	869.958	1.16583	1.2332e-59
SENP3	988.258	0.12401	0.139163
TXN2	1555.25	0.607218	6.09651e-23
PAN2	536.26	-0.157152	0.146392
RANBP1	720.18	0.323747	0.000120861
MMP8	1613.16	-0.57948	1.65929e-24
ARPC2	7039.75	0.340376	3.80806e-16
RPS9	14998.6	-0.0149252	0.764529
STIMATE	245.329	0.609884	2.44989e-06
SFMBT1	834.19	1.37264	2.20829e-73
ABHD16A	416.22	0.242792	0.0279602
NEU1	1404.4	-0.0805295	0.297784
IFT43	107.019	0.567989	0.0097535
ABHD8	63.0499	0.699346	0.0108856
EMC10	665.22	0.428081	2.18994e-07
ACYP1	52.9315	-0.535974	0.0779412
KDSR	293.268	0.369891	0.00297459
HYAL2	118.014	0.0995698	0.696944
TUSC2	151.464	0.252781	0.203031
CCNT1	1297.18	-0.100855	0.155975
ALDH1A2	3597.88	3.06761	0
EHMT2	2487.42	0.12706	0.0216352
ST3GAL1	5017.42	0.836466	3.54859e-77
WDFY2	1509.45	0.742452	4.73419e-41
SLC25A11	1038.1	0.495001	2.15255e-14
SURF2	320.36	0.375941	0.00459098
TSR3	121.709	0.0435404	0.879899
HNRNPL	2437.6	0.0267843	0.714485
CD48	2420.13	1.46127	1.96345e-183
AGER	38.0671	-0.741231	0.035713
EGFL8	30.1727	0.311862	0.51654
PPT2	536.734	-0.27277	0.00469943
PRRT1	21.0752	-1.04675	0.0276117
RNF5	446.594	-0.0365043	0.795556
CACFD1	310.332	0.71185	9.00778e-10
HSPA8	19500.4	-0.104633	0.0023325
MED22	1072.98	0.4727	3.27726e-13
SURF1	339.585	-0.242644	0.0407071
EIF3D	1607.09	0.138888	0.032854
ALDOC	1290.14	-0.0656674	0.471484
TNFAIP1	536.766	0.0393154	0.770273
AFMID	175.52	1.03411	6.47075e-12
CEP95	162.973	0.571545	0.000618943
DERL2	1012.13	-0.0286142	0.773337
GABARAP	5355.16	-0.0721947	0.112856
PHF23	1094.04	0.113531	0.176108
G3BP1	2667.2	0.282244	3.98249e-08
ATOX1	3331.86	0.00403539	0.984576
MPDU1	749.606	-0.45035	2.14407e-09
CD68	5066.42	-0.0576409	0.328379
SLC22A5	306.67	-0.041869	0.802274
CXCL16	4569.28	0.0333127	0.56798
PELP1	381.167	0.179036	0.126502
MED11	632.768	1.18055	2.55549e-44
ALOX15	12.0425	1.27993	0.047073
SART3	605.541	0.340294	0.000126625
COPS6	661.078	-0.0449845	0.726889
AP4M1	581.778	-0.0341032	0.783038
RAB32	2096.85	-0.388572	5.91844e-12
SMPDL3A	1689.41	0.559096	8.56821e-24
HSF2	650.031	-0.145488	0.178721
ARID5B	639.783	0.032778	0.785449
SAR1A	1601.65	0.0233776	0.777432
PPP2CA	2507.55	0.0661952	0.27053
UBE2B	1048.54	-0.0834225	0.327508
POLM	107.585	-0.660656	0.00104909
PIK3CG	1292.34	-0.48757	1.57865e-14
DDX5	14866.1	0.0263039	0.628629
SEC14L1	1221.05	0.291425	5.44298e-06
CPD	2635.24	-0.41477	1.86521e-16
DVL2	338.333	0.347842	0.00596136
PER1	531.675	-0.0521269	0.701882
VAMP2	516.178	0.173082	0.146168
TMEM107	26.8145	-0.534819	0.240308
MAP3K14	1560.43	-0.162287	0.0151356
GOSR2	2371.28	-0.0703434	0.231643
NEMF	916.734	0.297957	2.49851e-05
ATP6V1D	1669.09	0.115833	0.0656145
EIF2S1	1307.15	-0.0150836	0.882829
VTI1B	575.065	0.0958428	0.383425
ZFP36L1	2029.06	-0.421988	8.36871e-12
FOS	506.505	-1.61444	3.13584e-63
GPATCH2L	700.081	-0.170391	0.0486433
HIVEP1	1217.92	0.0942383	0.202223
HNRNPK	7909.69	0.0281466	0.643846
PTCD2	462.306	0.0493547	0.733181
MAP3K1	1297.27	0.0350185	0.710506
IL6ST	3511.99	0.0416946	0.471484
GLT8D1	226.217	-0.599191	1.08999e-05
SPCS1	1389.2	-0.0416326	0.608007
CTSB	25071.8	0.443773	7.12461e-29
CLN5	1951.87	0.820215	1.86944e-51
PABPN1	889.219	0.221233	0.00573996
NGDN	478.838	-0.248178	0.0153607
SUB1	2030.07	-0.491279	6.44206e-20
BRIX1	352.646	-0.227578	0.0685674
RAD1	111.636	-0.0437996	0.880392
TRIO	968.049	-0.0367793	0.705817
PABPC1	9447.02	0.295624	4.1437e-18
SLC25A17	588.971	0.0902506	0.394411
MIEF1	463.16	0.221714	0.0358095
SYNGR1	192.765	1.02526	3.39299e-12
LSG1	485.375	0.0838967	0.501174
MROH1	1433.9	-0.0866723	0.258602
ATG3	3021.59	2.16769	0
SLC35A5	968.106	1.77621	3.08133e-139
NDE1	958.464	0.0750501	0.380451
BFAR	605.799	0.102629	0.321198
PARN	204.736	0.143693	0.424315
TRMT2A	590.875	0.00650995	0.963597
RCAN1	295.376	0.596483	2.53224e-07
PAXBP1	898.123	-0.208728	0.0107101
CERS5	777.07	-0.216909	0.00730156
ABCC1	4095.21	0.107379	0.0280503
LNPEP	6825.3	0.944523	1.36403e-88
GM20517	27.4124	1.05052	0.0243077
BYSL	198.127	0.165833	0.357554
FOXP4	878.045	0.793777	6.96994e-29
NFYA	1261.26	-0.484271	5.63742e-14
HAGH	240.09	0.0841707	0.677085
SPSB3	377.683	-0.172246	0.182403
SNRPC	610.148	0.0635872	0.60231
TAPBP	4101.05	0.0890763	0.057471
NELFE	445.26	0.674894	3.82493e-11
C2	6.76382	0.309029	0.776953
BAG6	1666.05	0.251138	2.08807e-05
AP3S1	1014.66	-0.00574367	0.965334
GRPEL2	270.997	0.0849706	0.599716
RBM22	769.312	0.208084	0.0181717
RPS14	12150.6	0.11272	0.333718
CD74	55061.6	-0.178052	4.03887e-07
MS4A4C	20.9737	-1.20334	0.0107881
MS4A6B	23.4144	-1.42643	0.0011411
MS4A6D	832.44	-0.00813414	0.949619
OSBP	1134.36	0.207178	0.00208356
CCDC86	502.889	0.0112495	0.944587
CDC42BPG	847.685	1.78399	6.99831e-127
SAC3D1	77.7351	0.164561	0.585613
RIN1	28.3835	0.638351	0.129055
RCE1	206.087	-0.15863	0.375368
PCX	121.31	-0.617919	0.00127775
MEN1	426.54	0.155773	0.17523
MAP4K2	907.95	-0.0949622	0.275113
SF1	2256.28	0.0672263	0.309234
RPS6KA4	1131.61	0.716179	2.62685e-26
PRDX5	10373.5	0.69034	7.77453e-87
ESRRA	958.006	0.243383	0.000735791
ALDH18A1	281.656	0.483065	9.8919e-05
TCTN3	206.706	0.767377	4.44248e-08
CCNJ	176.352	-0.107958	0.591676
ARL3	304.634	0.584137	1.23423e-06
SFXN2	459.015	1.30956	1.8099e-38
PDCD11	741.646	0.201216	0.0145296
CSNK1D	2390.43	-0.100836	0.0713967
OGFOD3	76.0918	-0.243275	0.392964
ERLIN1	843.107	0.13483	0.108401
CWF19L1	218.648	0.130944	0.443566
NDUFB8	1395.61	0.208471	0.00428627
IL23A	78.4453	-3.19627	8.76706e-28
TK1	871.137	-0.0741169	0.435831
WDR73	179.112	0.245666	0.154098
NMB	84.4063	1.5268	3.12597e-11
ISCU	771.454	0.571995	1.69927e-13
MRPL30	538.136	0.0014033	0.991613
MITD1	166.685	-0.405977	0.013884
STAT1	2014.45	-0.868161	9.65027e-56
NABP1	3758.84	-0.390983	1.2126e-16
UNC50	436.567	0.129654	0.264882
COA5	2255.51	0.464416	1.82094e-20
NDUFA10	1077.13	0.573847	2.11759e-16
RNPEPL1	808.246	-0.2638	0.00212325
PTPRC	19818.3	0.570381	1.0798e-63
RAB29	488.79	0.209802	0.0591172
COPA	4746.32	0.572198	4.13239e-39
MPZL1	39.1225	0.65367	0.0663049
MPC2	354.896	0.632173	3.22262e-09
DCAF6	270.751	-0.100922	0.530416
ATF3	3402.38	-0.0709796	0.203112
USF1	882.05	0.127308	0.121902
ATF6	2105.24	1.23536	3.82257e-133
KLHL20	721.769	1.04576	2.28204e-41
SEC16A	1337.31	0.172756	0.0115069
INPP5E	235.125	-0.227077	0.138636
IL1B	3024.1	1.29769	1.05916e-171
IL1A	1281.1	-0.143969	0.0489566
AAR2	348.962	0.0440882	0.781757
CTSK	292.226	-2.23916	3.8693e-68
ZRANB2	1149.97	0.367922	6.36429e-08
UBXN2B	140.47	0.394933	0.0287958
SDCBP	7689.53	0.0411821	0.392684
ALAD	57.4264	-0.276683	0.400904
POLE3	496.705	-0.0420992	0.761262
APTX	247.71	0.114149	0.479518
SLC44A1	904.051	0.112225	0.189229
BAG1	1054.77	0.282792	0.00020744
CHMP5	1202.56	-0.293193	5.68551e-06
PTPN12	2565.64	-0.215815	4.70168e-05
GMEB1	270.897	-0.0171887	0.93114
CASP9	853.756	0.184469	0.021865
TES	2198.68	0.260921	6.02472e-06
TFEC	1499.29	0.701728	4.76351e-35
TMEM106B	1115.95	0.417446	2.44185e-10
TSC22D4	852.212	0.0984862	0.26304
PPP1R35	81.5383	0.303773	0.23841
MEPCE	628.885	0.549257	4.36214e-11
ZKSCAN1	358.762	0.281191	0.0187144
MCM7	798.656	-0.487564	9.7586e-11
RAB43	2714.72	0.510981	7.9976e-22
TMF1	660.023	0.197147	0.0303866
UBA3	771.775	0.132929	0.133252
CD69	4015.43	4.04301	0
GABARAPL1	6222.85	1.30884	2.56818e-265
WBP11	879.378	-0.00854441	0.944747
CRTC3	548.447	-0.112996	0.293637
VPS33B	202.094	-0.194149	0.243307
FAM98C	322.857	0.071575	0.655399
ZFAND6	1361.51	-0.076585	0.411679
IPO5	1231.28	0.065223	0.424741
PAGR1A	3.46986	-0.00541535	0.997668
MVP	3332.63	0.0966576	0.0776238
ALDOA	12653	-0.231679	6.17172e-06
PPP4C	1384.08	0.234058	0.000233344
CORO1A	6079.32	-0.0808936	0.145851
EIF3C	3798.73	0.0916716	0.0634884
MRPL17	382.908	0.097415	0.469527
USP9X	3566.93	0.19981	2.12424e-05
ERLIN2	1091.56	0.248216	0.000193656
SIN3B	1309.95	0.174249	0.0176866
CIAPIN1	688.696	0.151447	0.091775
COQ9	351.857	0.324147	0.00477805
KATNB1	199.728	-0.478181	0.00159543
TMEM38A	22.8507	0.622181	0.194844
JAK3	286.906	-0.0607309	0.721071
IFI30	9452.75	0.712395	5.18241e-70
SLC7A6	296.619	-0.0615311	0.711672
IL10RA	2958.42	-0.0175491	0.798473
DDX6	5112.71	-0.187249	7.52764e-06
HMBS	145.232	-0.732342	1.98001e-05
MAN2C1	781.477	0.0924757	0.315923
NEIL1	62.4705	-1.42197	6.05912e-08
MTO1	160.68	0.0337894	0.887102
GCLC	877.559	-0.40161	9.66645e-08
ARMC8	479.651	0.0293566	0.842118
DBR1	223.955	-0.341938	0.0230943
RBM5	2302.07	0.0600203	0.332854
MALT1	3143.49	-0.469365	1.79449e-20
ILVBL	477.337	0.11791	0.329168
PDXK	1474.87	1.36295	3.39827e-113
ATG12	761.076	0.148167	0.0922852
CDO1	8.95936	1.5771	0.0476569
CLEC1A	152.316	3.00629	5.13099e-53
GGA1	1050.05	0.0708083	0.428055
RAC2	6791.39	1.14625	3.39145e-160
FAM160B1	505.238	0.224292	0.0229674
FNDC3A	1765.25	0.240043	1.4719e-05
PPP3R1	2471.05	0.296488	2.52468e-06
PLEKHM1	1080.43	0.252379	0.000692102
AGPAT1	711.662	0.25476	0.00242462
JDP2	96.0123	0.68037	0.00174475
PBX2	632.66	-0.29589	0.00285134
MRPS10	236.163	0.292186	0.0386144
GPSM3	752.766	-0.439375	1.33464e-08
UNC13A	183.768	0.710408	1.58782e-05
MRPL34	204.88	0.233274	0.139398
INTS6	683.135	-0.112943	0.247521
ARL6IP5	2909.7	0.519038	3.54415e-28
RMI1	358.696	-0.386019	0.00106567
GNPTG	113.827	-0.510898	0.0097025
MPV17L2	164.296	0.56016	0.000463563
TSEN34	295.383	-0.0711618	0.65358
MBOAT7	496.304	0.00435106	0.977089
FNIP1	1543.09	0.0180202	0.843303
SURF6	502.011	0.236201	0.0176155
HIST1H1C	1777.2	1.09243	6.8167e-92
HIF1AN	685.875	-0.511735	9.51895e-11
EEA1	2722.09	1.35569	7.86335e-176
ZSCAN21	312.198	0.278551	0.0211113
ZCWPW1	81.7705	0.568125	0.013836
THAP1	96.4641	-0.111836	0.687526
LIPT1	18.3851	0.0163204	0.980869
MOSPD3	160.814	-0.0688621	0.767903
TAP1	1925.67	0.209001	0.000507502
MAP4K1	1181.47	0.531116	3.75106e-17
RAPGEF6	1067.88	0.229543	0.000808239
SIRPA	14142.2	0.717716	3.27368e-100
CHCHD5	194.575	0.0845105	0.682631
GCC2	493.71	0.049912	0.714207
CD84	4823.24	0.706728	7.49625e-61
EGR1	526.848	-1.36261	1.33697e-47
MESD	756.059	0.661216	1.43204e-18
SUSD1	223.864	1.84195	1.76541e-40
TRMT112	385.251	-0.131047	0.300486
MRPS34	178.022	0.00852978	0.970762
IRS2	250.945	-0.459894	0.00100756
PLCL2	526.816	-0.294757	0.00149111
ARPIN	217.046	0.617139	5.9909e-06
SART1	891.907	0.136962	0.0946221
AKNA	1963.61	-0.0330256	0.687862
NUBP2	600.396	-0.0360353	0.771744
ORM1	23.5776	0.777912	0.0868487
HEXDC	96.7594	0.013647	0.967191
RFTN1	1613.59	-0.112642	0.0914864
MICU3	87.6796	0.452006	0.0530497
CORO7	962.855	0.23579	0.00194221
ANKRD13C	597.594	-0.0400754	0.767975
MRPS28	119.212	0.684126	0.000249044
SKIV2L	1150.03	-0.0266272	0.789816
DXO	266.53	0.299486	0.0299327
MIS12	744.77	-0.244338	0.00358573
KAZN	75.7382	1.60341	1.16447e-11
TMEM51	344.062	0.429953	0.000249833
PCK2	312.469	0.527426	2.89942e-06
EFHD2	5582.96	0.284603	4.40904e-11
TBL3	323.715	-0.12059	0.418051
DNAJC16	508.059	0.373393	0.000103655
ZFHX2	152.346	0.31437	0.0802633
RNF167	418.611	-0.0594046	0.670915
CD53	6763.87	0.35131	2.4872e-18
APPL1	1114.84	0.0354933	0.734384
OARD1	212.946	-0.212475	0.195372
ZMYND15	196.307	0.0195983	0.936152
GM21988	154.338	0.70341	9.16346e-05
IRGQ	355.575	0.846057	8.68007e-15
ARHGAP12	452.54	0.377511	0.000115127
MRPS27	267.072	0.190964	0.21298
TSPO	3107.17	-0.374467	1.21145e-13
TREM3	38.6952	-0.923484	0.00631673
PDCD7	222.271	0.338335	0.0185863
PIGS	716.486	-0.399403	1.36509e-06
RASSF4	18567.7	1.25964	0
FBXO38	810.961	-0.0360979	0.734384
ZFAND4	57.8154	-0.320423	0.306177
PBRM1	1406.91	0.0545955	0.47991
GNL3	638.251	-0.0845268	0.443547
ATF4	2696.61	-0.225293	0.000177099
FBRS	1380.45	-0.0516143	0.507694
ALKBH5	1069.3	-0.252582	0.000229906
CEP68	188.503	0.12928	0.484579
SLC16A13	83.5773	0.89139	0.000112425
RPS2	6752.78	-0.0473238	0.484387
SMIM7	1335.09	-0.0722941	0.352676
ZFP36	2723.79	-0.888235	1.41387e-69
FAHD1	75.3069	0.909557	8.88529e-05
THTPA	158.366	-0.348564	0.0527422
CRADD	66.55	-0.278416	0.352512
ING1	570.179	-0.0243562	0.856655
PILRA	2568.33	0.497553	2.4691e-24
BST2	1201.69	-0.173765	0.0103308
RNF31	580.378	-0.370078	3.41598e-05
B4GAT1	71.05	-1.97706	2.80235e-15
WBP1L	976.806	0.229912	0.00255155
KCNA3	207.165	0.631552	7.42971e-06
ZFP473	27.0112	-1.7558	1.78675e-05
ENTPD1	1839.61	0.928997	1.4328e-67
KMT2D	2238.95	0.260107	3.13912e-06
SYNGR2	4709.23	-0.489625	3.12565e-33
PSKH1	367.035	0.295824	0.00892947
NRIP1	910.253	0.670146	1.11389e-21
JAML	649.495	0.0719208	0.502466
MCAT	123.902	0.359334	0.0697344
ZFP689	37.4134	0.028572	0.956654
SERTAD2	697.876	-0.472554	4.15602e-09
ZBTB12	114.195	-0.0109058	0.972071
TMEM123	9537.8	-0.192209	6.58276e-05
FAM71E1	9.79698	0.640347	0.423965
TMEM199	348.541	-0.0915758	0.517378
ZBTB22	522.843	-0.0857385	0.479986
RAP2A	1355.59	0.171991	0.00907202
B3GNT2	363.73	-0.168766	0.620719
SPATS2	56.9196	0.94245	0.00055039
ZFP961	147.015	0.31235	0.0945961
RAB7B	1668.36	0.2912	1.27368e-07
TRAF7	1382.16	-0.139663	0.0431561
KRCC1	1120.45	0.00903912	0.943436
SOCS3	405.445	0.355584	0.000808218
EIF3K	2140.09	-0.0173956	0.85818
GM9929	30.3175	0.495864	0.259377
NDST1	2242.21	2.95561	0
KCNN4	2034.09	0.238482	2.09119e-05
KDM2A	2030.81	0.145033	0.01626
ATRNL1	1196.6	0.165686	0.0162963
FAM72A	65.0606	-0.195235	0.559416
LAIR1	630.97	0.414267	3.14832e-06
ELOB	1645.6	-0.0315441	0.747239
ZFP709	318.823	0.230177	0.101652
CARS2	219.443	0.0193346	0.93114
BCL2	63.5205	-0.210709	0.509762
ZFP53	184.025	0.239057	0.157874
EIF4B	5625.47	-0.043113	0.397908
PIRB	6514.9	0.56756	9.10915e-47
FCGR4	115.34	1.70561	7.59626e-19
HNRNPM	3986.26	-0.00677625	0.929867
FLOT1	308.703	-0.3297	0.00952378
EIF4A1	12933	-0.0825441	0.0568785
ZFP422	439.583	0.627202	6.83844e-10
RPL3	11148.7	-0.0979686	0.0272776
ARRB2	2580.74	-0.579837	9.21977e-30
ALYREF2	127.087	1.57789	2.90111e-18
MARF1	1372.23	-0.0188079	0.840039
STK19	565.041	0.0857138	0.461171
RPL7A	8297.92	-0.126146	0.0136111
SLC22A21	197.239	1.10841	3.78322e-14
MED14	1362.42	0.85681	1.07312e-43
PILRB1	693.055	0.97479	2.73102e-36
ZFP617	467.355	0.196521	0.103006
LRCH1	511.261	0.499096	2.51216e-07
MYADM	3906.9	-0.179476	6.65823e-05
ZBTB10	88.5877	1.31013	2.31758e-09
HIST1H3C	2.81637	0.614425	0.706192
AHNAK	27674.9	0.60275	6.46145e-82
FCHO1	836.05	0.858435	3.95037e-32
ELL	463.601	0.163681	0.164275
SCN2B	54.6868	2.08201	7.77989e-13
TLNRD1	395.42	0.424214	6.38667e-05
TGFBRAP1	647.607	-0.107784	0.280552
TREML2	274.571	0.895269	3.65386e-13
TBPL1	331.339	-0.115974	0.431209
ATP5MD	1342.11	0.318143	6.51568e-07
SNX29	96.5219	1.08066	1.78214e-07
CSF2RB2	17749.5	0.302981	4.1725e-18
NCF4	1219.82	0.225874	0.000886694
PPP1R3E	60.9359	0.0993581	0.782425
NME3	62.1366	-0.685907	0.00953427
EME2	248.72	0.458868	0.000416306
GM10509	13.4142	-0.0212416	0.978911
DDA1	504.845	0.254663	0.0123675
ZFP94	29.4196	-0.0221832	0.967868
PLXNC1	2108.95	0.464369	4.45706e-18
IL1BOS	17.4406	-0.0971463	0.897938
HIST1H2BB	3.55239	-1.00192	0.500218
PRKCG	57.4955	-0.326574	0.308462
PSME2	2522.74	-0.431013	6.53873e-20
GM14966	2.49527	-1.36392	0.41531
RAB26	12.9863	0.610596	0.362598
BRMS1	692.671	-0.0613372	0.568136
SPACA6	383.956	1.68679	2.74028e-46
GM9025	101.509	-0.44686	0.873328
KPNA2-PS	11.734	-1.84769	0.169395
CCNB2-PS	25.1027	1.83823	5.09169e-05
GM13568	19.2302	-1.01946	0.0429061
ZFP703	542.628	-0.171658	0.0783925
TNFSF13OS	28.0705	0.224564	0.682597
MAN2C1OS	17.7847	-0.618774	0.267613
TMEM170B	1378.41	0.395838	6.24341e-10
TNFSF13	939.088	-0.0116912	0.914602
BCL2L2	1024.93	0.312731	4.36977e-06
ZFP882	65.4918	1.83729	7.56769e-13
CCDC71L	1007.38	0.658088	3.2887e-17
GM20463	6.99445	1.18114	0.248687
GM20513	6.71809	-1.35946	0.132073
MED20	525.099	-0.320779	0.000470153
GM20708	59.5896	0.464265	0.174111
RAB26OS	35.744	0.0281701	0.960327
GM20612	5.73139	0.957584	0.356318
RNASEK	1105.33	0.695027	5.03419e-26
GM8783	5.71316	0.978764	0.3502
ZFP799	166.375	0.557702	0.00104485
MFSD4B4	134.529	0.148534	0.505768
PSMB9	1149.92	0.0789195	0.359149
GM9917	118.521	-0.15066	0.533788
GM26740	40.5145	-0.674437	0.0533762
GM27042	21.2652	0.767598	0.121502
SOWAHC	1679.62	-0.621317	3.23014e-23
KCTD12	13414	1.43832	1.56851e-215
RN7S2	322.373	-1.66807	0.000265366
GM6501	22.6581	-0.676326	0.154921
GM19412	20.246	0.618598	0.297567
GM38253	71.691	0.226581	0.45588
GM37850	3.63407	0.104083	0.95288
TSTD1	7.40852	1.04459	0.227267
GM37010	15.2631	1.18879	0.0316199
GM7285	11.0449	-0.47928	0.540069
GM42742	314.076	-0.666896	3.39968e-09
GM44154	80.7599	1.40428	3.60369e-10
GM44103	184.058	0.47174	0.00312002
GM44321	67.4198	0.162861	0.650311
GM44243	14.8271	1.41257	0.0167048
GM44423	112.959	0.567046	0.00357209
GM31812	12.3572	-0.655505	0.335741
GM45251	9.07357	0.0380037	0.969534
GM45250	42.0859	-0.0184526	0.968092
GM47232	8.50977	0.019508	0.984175
GM9025	34.8043	1.9588	NA
GM47827	2.3156	0.115588	0.956446
ALDOA	3.24853	-1.11697	0.426021
GM48837	17.2547	-1.84376	0.000677884
GM49747	35.2667	-0.00147458	0.997668
GM49378	23.9337	-0.164504	0.892733
GM36738	18.1742	-1.14697	0.0225073
CD3D	1.62893	-0.486752	0.834086
GM14964	3.03474	5.10125	0.00256008
GM17194	1.96116	0.101037	0.964916
GM44710	1.66552	2.09297	0.330077

## Sheet: Figure 4h
Source Data for Figure 4h (qPCR of Aldh1a2)
WT	KO
1.1	4.47
1.13	4.82
1.15	4.16
1.12	3.52
0.82	3.75
0.68	3.83

## Sheet: Figure 5b
Source Data for Figure 5b (relative signal intensities of proteins in Fig 5a)
p-JAK2		JAK2		p-STAT5		STAT5
WT	KO	WT	KO	WT	KO	WT	KO
2.17	0.85	1.18	0.61	2.12	1.6	1	0.94
1.94	1.23	1.36	0.77	2.08	1.79	0.95	1.01
2.3	0.82	1.19	0.61	2.18	1.61	0.99	0.94

## Sheet: Figure 5f&5g
Source Data for Figure 5f (RNA expression changes of the genes assigned to “lost in KO” STAT5 peaks)
Source Data for Figure 5g (gene list)
upregulated in KO (n=495)			downregulated in KO (n=476) → gene list in Fig. 5g
gene	Normalized RNA abundance	Relative expression	gene	Normalized RNA abundance	Relative expression
Tpd52l2	7.03	0.37939	Klrd1	-0.72	-7.30584
Rufy3	4.37	0.37944	Klri1	-1.73	-5.22009
Tmem87b	4.19	0.38073	Rell2	-2.89	-4.75812
Ppard	4.39	0.38474	Hsd3b7	4.02	-3.92876
Dip2b	3.53	0.38484	Flrt3	2.28	-3.56838
Naaa	8.07	0.38593	Six1	-1.32	-3.45565
Psmd8	7.75	0.38726	Asgr2	1.44	-3.37517
Myo1e	5.25	0.38885	Serpinb6b	3.96	-3.33756
Chmp2b	5.73	0.38905	Cxcl3	5.86	-3.31058
Ikzf1	4.8	0.39027	Lrrc32	0.21	-3.27959
Evi2b	7	0.39051	Kcnh4	-1.7	-3.26898
Rnf24	2.25	0.394	Smagp	0.01	-3.18056
Mrtfa	5.74	0.39406	Tal1	-1	-3.07874
Tmem170b	4.08	0.39584	Saa3	5.2	-3.07822
Hexa	7.78	0.39674	Apbb2	0.29	-3.0227
Kif1bp	3.86	0.39688	F830208F22Rik	-1.34	-2.90855
Fem1c	4.27	0.39799	Adgrg1	0.26	-2.86431
Cd164	7.17	0.39879	Serpinb1a	2.25	-2.83943
Samhd1	8.15	0.39908	Edn1	-1.34	-2.77819
Slc43a2	6.19	0.40015	Klrk1	3.72	-2.76653
Pfdn2	6.16	0.4012	Ifitm1	7.59	-2.73191
Cuedc2	6.25	0.40315	H2-Eb2	1.23	-2.71686
Smpdl3b	6.14	0.4034	Slc52a3	2.54	-2.70111
Slc35a4	6.68	0.40354	Rubcnl	1.92	-2.69222
Cntrl	5	0.40564	Nxpe5	-1.16	-2.66326
Lgmn	6.62	0.40821	Bex6	0.24	-2.61509
Acer3	5.73	0.40827	Ccnd1	2.04	-2.60863
Tbxas1	7.2	0.40861	Cxcl2	7.76	-2.60242
Klhl24	4.6	0.40914	Ffar2	2.44	-2.59539
Lipe	3.93	0.41111	Slamf9	4.78	-2.5863
Ccr5	5.54	0.41151	Il6	1.53	-2.5429
Oxa1l	4.95	0.41163	Slc7a2	4.48	-2.5245
Stam2	4.16	0.41217	Ppbp	3.92	-2.51972
Zgpat	4.06	0.41324	Slfn1	2.32	-2.51139
Arel1	4.28	0.41343	Cd200	3.59	-2.50025
Lair1	4.3	0.41427	1700021F05Rik	2.96	-2.48297
Card19	7.49	0.41475	Pou2f2	1.15	-2.40854
Rnf135	3.37	0.41487	Wdr86	-0.35	-2.35117
Camk1d	3.24	0.41564	Gcnt2	2.04	-2.34941
Ica1	3.18	0.41763	Kcnj2	1.35	-2.34599
Rrbp1	7.09	0.41983	Sh3bp5	4.34	-2.33174
Ifngr2	5.21	0.42052	Cxcl1	4.85	-2.30154
Itgb7	5.74	0.42086	Hip1	3.71	-2.28764
Spin1	3.96	0.42153	Gm12589	-0.13	-2.26837
Serpinb9	5.82	0.42203	E130311K13Rik	0.69	-2.24242
Dock1	2.97	0.42308	Serpinb9b	1.97	-2.24173
Tgfbr1	6.62	0.42311	Ctsk	3.85	-2.23916
Cyc1	6	0.42358	F3	-0.59	-2.21258
Sgf29	3.7	0.42425	P3h3	-0.89	-2.1928
Dlat	4.41	0.42703	Il12b	1.59	-2.18531
Sufu	2.48	0.43064	Serpinb10	-0.05	-2.18092
Leng9	2.13	0.43204	9530082P21Rik	-0.5	-2.17817
Kif3b	4.63	0.43304	Tmem82	0.87	-2.15647
Usp12	5.04	0.43327	Pml	2.27	-2.11885
Etv6	4.94	0.43632	Btla	-1	-2.1173
Zeb2	6.42	0.43742	Ch25h	0.92	-2.09767
Ncbp2	5.31	0.43853	Sgk1	6.44	-2.07242
Pigv	2.2	0.43906	Il18r1	1.78	-2.0708
Cd300ld	3.61	0.4397	C5ar1	3.08	-2.06278
Abr	7.25	0.44143	Ms4a8a	2.82	-2.03134
Dync1h1	6.13	0.44352	Cdkn2aipnl	3.21	-2.01049
Ctsb	9.12	0.44377	Pgf	1.54	-2.00707
Btg1	8.12	0.44864	Flt3	0.81	-2.00324
Gtf2i	4.33	0.45216	Mtmr11	-0.41	-1.9849
Zfp90	3.05	0.4529	B4gat1	1.38	-1.97706
Rps19bp1	4.26	0.45402	Calcrl	2.5	-1.95087
Lztfl1	4.93	0.45701	Alpk2	0.46	-1.93117
Dusp22	4.31	0.45764	Hbegf	-0.47	-1.92363
Slc23a2	5.69	0.45877	44077	-0.8	-1.91363
Zfhx3	0.75	0.46058	Cxcl9	0.55	-1.9128
Ppp2r5b	3.1	0.46067	Il18rap	2.63	-1.90741
Slc25a4	6.87	0.46087	Cd209c	2.43	-1.9061
Cep85	6.82	0.46163	Gm48837	-1.14	-1.84376
Plxnc1	4.73	0.46437	Tnf	6.42	-1.82076
Arih1	5.11	0.46443	Ankrd46	2.95	-1.78572
Slc9a8	3.55	0.46571	Lrrk2	2.82	-1.77538
Prpf19	6.02	0.46646	Fxyd2	0.42	-1.77031
Atp5o	7.94	0.4674	AA467197	7.93	-1.7461
Polg2	2.32	0.47209	Zfp366	1.97	-1.74548
Ccdc12	8.61	0.47721	Gm44511	4.19	-1.74331
Lime1	3.78	0.47734	Sdcbp2	1.01	-1.73729
Sema4d	6.76	0.47918	Fgl2	3.78	-1.7188
Ctss	11.61	0.48014	Ifit1bl1	2.88	-1.69314
Cad	2.9	0.48153	BC147527	1.3	-1.66941
Exoc3	4.82	0.4892	Smad7	0	-1.66434
Fbxl20	4.15	0.49058	Dpysl2	2.98	-1.6611
Syk	7.29	0.49068	Fos	4.45	-1.61444
Stk11	6.97	0.49098	Gm38357	-0.48	-1.61299
Zeb2os	4.88	0.4912	Slco5a1	-0.28	-1.61213
Oaz2	4.75	0.4913	St3gal5	3.78	-1.61148
Slc45a4	3.01	0.49202	Il18	3.41	-1.61025
Cmip	5.1	0.49493	Glipr2	6.04	-1.60983
Pilra	7.43	0.49755	B3gnt5	0.1	-1.59519
Mlf2	6.34	0.49919	Itgb5	3.43	-1.57894
Inip	3.9	0.4992	Esr1	0.47	-1.56245
Anapc16	4.97	0.50036	Gm39556	-0.81	-1.55891
Ift122	1.7	0.50038	B3gnt7	2.42	-1.55854
Ncl	7.48	0.50077	Nfkbiz	3.69	-1.5498
Pik3r6	6.22	0.50098	Satb1	-0.13	-1.54599
Ccl4	6.04	0.50402	Trim25	5.22	-1.50017
Fam207a	4.17	0.50403	M1ap	1.04	-1.4945
Itsn1	2.96	0.50638	Mob3b	2.07	-1.48446
Prdx3	5.91	0.50708	Sirpb1b	3.32	-1.47269
Trip10	5.14	0.50758	Myof	6.47	-1.45234
Zrsr1	3.48	0.50953	Cfap126	1.7	-1.44925
Cox7b	8.36	0.51361	Tgtp2	1.95	-1.44795
Ly6i	4.78	0.51406	Lpl	8.98	-1.43728
Slc25a51	5.39	0.51483	Pparg	2.76	-1.43473
Hnrnpul1	5.82	0.51565	Epsti1	4.57	-1.42786
Ptms	8.86	0.51575	Ccdc122	2.28	-1.42697
Atp8b2	4.39	0.517	Ms4a6b	-0.03	-1.42643
Igsf8	5.73	0.51714	Neil1	1.68	-1.42197
Arl6ip5	7.62	0.51904	Il2ra	1.64	-1.41784
Rin3	5.94	0.52092	St6gal1	2.86	-1.41192
Ctu1	1.81	0.52127	Pdcd1lg2	4.85	-1.41181
Jag2	1.13	0.52144	Gm44659	1.89	-1.40801
Slc35f5	4.2	0.52217	Ankrd55	1.29	-1.4077
Tmem150b	2.67	0.52461	Plscr1	4.4	-1.4035
Brf1	4.67	0.52573	Arhgap28	-0.46	-1.39827
Mpc1	8.03	0.526	Ifi47	4.31	-1.37919
Mob3a	6.12	0.52846	Mfge8	7.4	-1.36558
Hfe	3.85	0.52908	9830107B12Rik	1.19	-1.34837
Phb	6.78	0.53045	Ltc4s	5.52	-1.34555
Mif4gd	6.06	0.531	Clec2d	7.29	-1.34417
Tmem230	4.72	0.5328	Igsf9	3.94	-1.32489
Fuca1	7.08	0.53287	Arap2	2.75	-1.32303
Mrpl4	6.06	0.53315	Ehf	0.69	-1.32168
Lpp	3.03	0.53316	Serpinb12	-0.02	-1.31545
Zfp652	3.2	0.5338	Rgs1	7.72	-1.30865
Arnt	4.79	0.538	Ahrr	3.71	-1.29157
Oxnad1	3.69	0.53826	Pxdc1	1.79	-1.29136
Ctsz	10.09	0.53883	Fdft1	4.3	-1.28987
Znrf2	5.22	0.54409	Tnfrsf9	5.15	-1.28821
Npl	3.21	0.54932	Lif	-0.45	-1.28487
Ctsd	11.23	0.55122	Hepacam2	3.96	-1.27591
Ppp2r3c	4.15	0.55141	Acss1	1.81	-1.27518
Smurf1	4.98	0.5517	Uchl3	3.1	-1.26715
Capn1	5.72	0.55201	Nlrp3	3.9	-1.25491
Tnpo1	5.55	0.55266	Cdc42ep3	2.7	-1.24337
Ndufaf8	4.49	0.55316	Sdc4	4.53	-1.23439
Arhgef10l	2.49	0.55411	Kmo	1.52	-1.23149
Prdx6	7.32	0.55565	Atp6v0a1	5.1	-1.22915
Pacs2	6.03	0.55875	Ccn3	3.61	-1.22484
Tmem268	5.37	0.55896	Bfsp1	-0.44	-1.21925
Smpdl3a	6.34	0.5591	Ndufaf7	2.87	-1.21584
Ttc19	2.93	0.55952	Rnd3	4.64	-1.21014
Mpv17l2	4.37	0.56016	Grap2	0.88	-1.20642
Zfp511	4.27	0.56075	Trim13	3.24	-1.20496
Ticam2	4.79	0.56131	Ms4a4c	1.5	-1.20334
Lpar5	2.59	0.56137	Nrep	-0.41	-1.19563
Gsr	6.63	0.56387	Pon2	5.28	-1.18175
Tma16	5.67	0.56515	Mir9-3hg	1.75	-1.17155
Sbf2	3.78	0.56617	Fabp5	10.04	-1.16109
Cyth4	8.34	0.56663	Alox5	3.34	-1.15949
Slc25a44	4.09	0.56694	Mertk	3.15	-1.1593
Prrc2a	6.5	0.56759	Cd24a	7.22	-1.15504
Ift43	4.02	0.56799	Lhfpl2	4.65	-1.15377
Ccdc88b	6.25	0.56871	Arap3	2.58	-1.15122
Ptprc	8.58	0.57038	Depdc1b	1.07	-1.14849
Iscu	6.43	0.57199	Rnf150	-0.7	-1.12169
Ssh3	5.84	0.57697	Cdk14	0.62	-1.11072
Aco2	6.81	0.57738	Gbp5	3.73	-1.10612
Nubp1	4.97	0.57857	Hcar2	3.58	-1.10171
Sec61b	9.88	0.57926	Mical3	1.46	-1.09501
Rnf166	5.68	0.58336	Dapk1	4.71	-1.09208
Tecpr1	5.2	0.58376	Gm28048	3.76	-1.09061
Tent5a	3.84	0.58534	Ago1	3.16	-1.08542
Gbp3	5.66	0.59028	Trim30a	4.89	-1.08487
Dip2c	2.08	0.59063	Ccl17	11.95	-1.07918
Milr1	5.14	0.59104	Fcgr2b	8.01	-1.07696
Lrrc25	6.24	0.5927	Msmo1	5.67	-1.0764
Scarf1	3.03	0.5931	Ankrd66	1.88	-1.04898
Ptprs	4.71	0.59364	Cd300lf	5.72	-1.04863
Arap1	7.37	0.59411	Plk2	4.47	-1.04813
Manf	6.99	0.5986	Prrt1	0.15	-1.04675
Cct8	7.16	0.59971	Cd40	5.45	-1.04364
Ebpl	0.22	0.60126	Osm	2.78	-1.04345
Phb2	6.68	0.60238	Mcemp1	6.04	-1.03946
Golga5	4.62	0.6039	Bcl6	3.97	-1.03587
Sepsecs	3.81	0.60646	Irgm2	2.92	-1.02644
Zfp740	4.59	0.6078	Plgrkt	7.31	-1.01526
Ampd2	5.48	0.60876	Stk38l	2.25	-1.0096
Gns	6.68	0.60904	Klf10	4.78	-1.00198
Cul4a	5.23	0.61051	Usp18	4.34	-0.99852
Wipf1	6.77	0.61095	Arg2	3.72	-0.99553
Vmp1	7.87	0.6143	Fbxo48	0.41	-0.98894
Grk3	6.29	0.61453	Cd81	6.02	-0.98773
Vwf	5.33	0.61476	Pde4d	1.69	-0.98704
Ccl5	10.09	0.61702	Stk17b	4.66	-0.98036
Eed	6.37	0.61769	Tiparp	3.79	-0.97397
Ctsc	8.77	0.61781	Slco3a1	2.01	-0.96782
Adarb1	1.95	0.62599	Cttnbp2nl	3.75	-0.95899
Ints10	3.63	0.62793	Cdk20	1.59	-0.956
Syne2	3.89	0.62937	Pf4	6.67	-0.9555
Coro2a	5.79	0.62995	Eldr	1.19	-0.95154
Mink1	6.48	0.63079	Dennd4a	4.56	-0.93915
Pola2	4.56	0.63118	Pid1	5.27	-0.92312
Tmco3	3.92	0.63243	Plk1	3.93	-0.92174
Aff1	5.31	0.63268	Tcf4	2.56	-0.91443
Plekha5	2.86	0.63527	Frmd4a	3.03	-0.91167
Ccdc85b	1.22	0.63599	P2ry10	4.39	-0.90786
Bloc1s4	3.01	0.63603	Slc25a38	4.32	-0.90051
Zyx	7.72	0.6404	Zfp36	6.48	-0.88824
Fem1a	3.14	0.64085	Cyth3	4.07	-0.88781
Plekhm2	5.69	0.64187	Trex1	6.52	-0.88767
Tbc1d23	5.59	0.64212	Nusap1	4.93	-0.88189
Batf3	6.13	0.64451	Adam8	7.89	-0.87357
Adam17	7.07	0.64615	Stat1	5.9	-0.86816
Mycbp2	5.43	0.651	Chac2	2.72	-0.8529
Pld4	8.28	0.65114	Trib1	2.81	-0.85079
Slc7a7	4.33	0.6523	Fchsd1	2.88	-0.84734
Irgc1	2.21	0.65261	Dclre1c	3.95	-0.84249
Slc25a19	5.53	0.65265	9130230L23Rik	1.19	-0.83566
Ccl6	12.22	0.65413	Dhx58	4	-0.83481
Zfp971	4.54	0.65449	Cass4	1.72	-0.82874
Atg16l2	4.12	0.65493	Scimp	4.48	-0.82856
Plekha8	1.94	0.6557	Tnfsf4	4.73	-0.82818
Grb2	7.17	0.65693	Ppp6r2	1.94	-0.82616
Ccdc71l	4.36	0.65809	Ezh2	4.71	-0.82505
Cox6a1	8.47	0.65916	Lrrc27	1.99	-0.82504
Ncln	5.7	0.66049	Mtmr7	2.18	-0.82072
Itga4	5.6	0.66151	Tarm1	5.66	-0.81935
Nrip1	3.4	0.67015	Cebpa	4.76	-0.81549
Ggcx	2.14	0.67037	Dhrs9	1.71	-0.81275
Mfsd12	6.41	0.67201	Pag1	2.98	-0.81268
Zdhhc14	1.3	0.67229	Zc3h12c	3.76	-0.8084
Hint1	8.82	0.6737	Traip	2.24	-0.80803
Nuak1	0.71	0.67446	Iqgap3	3.2	-0.80647
Eml4	3.97	0.6806	Nampt	6.71	-0.80571
Pggt1b	4.08	0.68145	Irgm1	5.36	-0.80501
Pld3	8.27	0.68154	Kif11	3.87	-0.80475
Psap	12.32	0.6843	Gpc1	4.22	-0.80351
Igf1r	1.08	0.68536	E2f8	3	-0.79369
Gm43660	-0.92	0.68549	Fam129a	5.27	-0.79353
Tspyl3	1.19	0.68565	Zbp1	4.7	-0.78949
Aqp9	3.38	0.68568	Ifi35	5.16	-0.78927
Prdx5	10.6	0.69034	Hmgcr	5.59	-0.78809
Card11	4.64	0.69036	Zfp956	1.77	-0.78422
Lrp10	6.15	0.6905	Susd3	4.55	-0.78407
Gpr107	4.77	0.6925	Dusp6	2.65	-0.78002
Cep55	4.96	0.6959	Prkar2b	3.83	-0.77954
Foxj2	4.05	0.69591	Adck5	3	-0.77855
Tex2	3.2	0.69775	Plcxd2	-0.07	-0.77735
Gpr35	4.18	0.69849	Orc1	1.12	-0.77349
Fyb	6.21	0.69935	Aopep	5.66	-0.77196
Pigyl	5.52	0.70553	Ifit3	3.85	-0.76736
Kif3c	2.13	0.70596	Smarcc2	4.72	-0.76411
Nenf	4.63	0.70655	Nkiras2	4.96	-0.76192
Cd84	7.56	0.70673	Arhgef3	4.44	-0.76042
Adra2a	2.37	0.70982	Clec4d	7.98	-0.76027
Mmp12	11.7	0.71195	H2-Ab1	10.31	-0.75972
Rps6ka4	5.35	0.71618	Ppp4r2	5.68	-0.75466
Synpo	4.11	0.71652	Dna2	4.34	-0.75398
Sirpa	8.72	0.71772	Gbp4	2.19	-0.75022
Casp3	5.87	0.72379	Nupr1	5.7	-0.74702
Atg2a	4.49	0.72841	Slc22a23	1.92	-0.74699
Csf1r	8.73	0.73276	Tex9	1.47	-0.74103
Epg5	2.59	0.73672	Uba7	4.91	-0.73687
Gbp9	3.04	0.73967	Jun	3.68	-0.73507
Psd4	6.06	0.742	Gda	4.57	-0.72798
Ube4a	5.12	0.74206	Tnfrsf13b	4.11	-0.72703
Ube2e3	4.96	0.74438	Rasgrp1	3.35	-0.72457
Pitrm1	4.4	0.74712	Mvd	6.06	-0.72378
Mybpc3	2.54	0.74761	Trem1	4.36	-0.72236
Pigh	2.38	0.75019	L3mbtl3	0.73	-0.72099
C130050O18Rik	4.45	0.75095	Hsdl2	3.42	-0.71875
Arhgap25	5.6	0.75135	D16Ertd472e	1.83	-0.71522
Bdh1	4.34	0.75298	Pla2g7	8.78	-0.71447
Zfp704	2.76	0.75443	Chek1	1.2	-0.70886
Arl10	4.74	0.75525	H2afz	10.97	-0.70761
Vwa8	2.73	0.76308	Dock4	0.82	-0.69868
Clec9a	2.75	0.76441	Tiam2	1.69	-0.69854
Stag1	4.01	0.76879	Il7r	5.92	-0.69406
Creg2	1.77	0.77272	Jarid2	3.75	-0.69362
Mylip	4.22	0.77987	Zgrf1	1.01	-0.69219
Ltbp2	0.42	0.78223	Tmem154	5.59	-0.69191
Fnbp1	6.46	0.7839	Fbxw17	4.67	-0.69088
Dnmt3a	5.15	0.78665	Ccl22	9.76	-0.69085
Csf3r	3.33	0.78988	Fosl2	3.9	-0.69054
Smap2	5.81	0.7907	Nbn	2.75	-0.6895
Mapk13	4.18	0.79155	Mzt2	3.1	-0.6872
Nckap1l	7.63	0.79156	Ier3	5.76	-0.68575
Cox5a	8.41	0.79277	Fam43a	2.84	-0.68309
Ado	3.81	0.7939	Bcl2l1	3.87	-0.68102
Als2cl	3.98	0.79459	Ncoa7	3.96	-0.67962
Cd300lb	6.12	0.79961	Gm6377	4.09	-0.67908
Rft1	4.23	0.80289	Phlda1	2.43	-0.67543
Lamp1	9.31	0.80463	Raph1	2.26	-0.67461
Jund	4.73	0.80665	Ankrd28	3.08	-0.67348
Aph1c	4.36	0.80962	Cirbp	5.4	-0.67087
Dzip3	2.58	0.81327	Llgl1	2.69	-0.67014
Aplf	2.63	0.81489	Ddx20	2.31	-0.66772
Wfdc21	10.5	0.81623	Lonrf1	1.83	-0.66651
P2ry13	3.16	0.8183	Mrm2	1.83	-0.66606
Cln5	6.18	0.82022	Cd36	6.88	-0.66495
Trir	6.15	0.82276	Sp100	5.88	-0.66192
Atp5d	7.75	0.82917	Nrm	3.03	-0.66103
Vps13c	4.46	0.8339	Maff	3.94	-0.66075
St3gal1	6.34	0.83647	Aurkb	4.53	-0.66067
Gm11613	2.06	0.8367	Pmf1	5	-0.65991
Itgax	8.88	0.83946	Cytip	7.92	-0.65954
Pts	5.82	0.84019	Mfsd13a	2.92	-0.65601
Plcl1	0.07	0.8421	Picalm	6.99	-0.65598
Hist1h2bc	5.71	0.84418	Acvr1b	3.96	-0.65453
E330034L11Rik	1.21	0.84785	Cyp2ab1	3.03	-0.65398
Gpr65	5.4	0.86443	Cenpu	2.85	-0.6536
Tomm40	4.89	0.86484	Fhl3	3.45	-0.6516
Pgk1	9.45	0.87582	Dglucy	4.16	-0.64959
Ak3	4.75	0.88135	Tmsb4x	13.77	-0.647
Stbd1	2.31	0.88253	Cdc45	3.43	-0.6451
Smim13	2.73	0.88332	Ier5	5.35	-0.64429
Stard10	2.62	0.88428	Arhgap18	3.21	-0.64361
Lacc1	6.17	0.88746	Pbx1	0.82	-0.64182
Slc16a13	2.62	0.89139	Rbbp8	4.22	-0.63965
Ggct	4.61	0.89502	Cpne8	3.06	-0.63951
Treml2	2.7	0.89527	Cd6	1.41	-0.63926
Apip	5.37	0.89622	Mief2	4.28	-0.63135
Zkscan17	4.23	0.8989	E230029C05Rik	2.25	-0.62773
Gm26982	2.72	0.90295	Snx10	6.7	-0.6212
Fcgr3	8.64	0.90388	Pdk2	2.02	-0.62102
Il6ra	4.48	0.90446	Lig1	3.73	-0.61966
Slc11a1	5.48	0.90642	Ccng2	4.94	-0.61707
Fahd1	2.27	0.90956	Tnfaip8l1	2.37	-0.61635
Cds2	5.2	0.90997	Slfn10-ps	2.59	-0.61519
Polr1a	3.22	0.91301	Mllt6	5.61	-0.61474
Nectin2	4.6	0.91615	Gbe1	2.93	-0.61351
Dnmt3l	4.36	0.92354	Ets2	4.55	-0.60984
Necap1	5.04	0.9246	Sqle	5.27	-0.60974
Gas2	0.5	0.92487	Gsn	7.21	-0.60871
Siglece	2.53	0.92579	Arl5b	3.25	-0.60801
Ovca2	3.43	0.92786	Kmt5a	5.83	-0.60698
Entpd1	5.93	0.929	Nrp1	4.19	-0.6049
Nlrx1	3.55	0.93031	Aarsd1	3.59	-0.60326
Dnaaf3	3.41	0.93142	Tnfrsf11a	3.26	-0.60306
Ppargc1b	1.75	0.93744	Tmem106c	3.96	-0.59265
Glb1	4.66	0.93959	Umad1	3.18	-0.59067
Cdk2ap2	7.15	0.94118	Zfp568	2.55	-0.58891
St3gal4	5.01	0.94292	Sh2d5	1.08	-0.58727
Lnpep	5.57	0.94452	Slc39a14	3.6	-0.58651
Ift27	4.49	0.94468	Kif20b	3.55	-0.5852
Ralgds	5.32	0.94544	Ccdc88c	3.25	-0.58415
Rasgrp4	3.56	0.9531	Tlr2	7.24	-0.5804
Napsa	8.64	0.95959	Arrb2	7.49	-0.57984
Ccr1	6.47	0.96504	Mmp8	5.91	-0.57948
Zfp385a	5.86	0.969	Tspan32	4.41	-0.57835
Pilrb1	6.32	0.97479	Wsb1	6.32	-0.57769
Ggn	0.3	0.97876	Xbp1	6.23	-0.57649
Traf3ip3	4.38	0.98091	Cep290	1.16	-0.57528
Pofut1	3.31	0.98275	Lrrc8c	2.78	-0.57513
6430531B16Rik	0.66	0.98972	Cdc14a	2.35	-0.57438
Os9	6.53	0.9954	Myd88	6.15	-0.5716
Art2a	3.19	0.99658	G2e3	2.82	-0.56993
Vps13d	5.54	0.99766	Pnp	6.52	-0.56959
Rdh13	3.85	0.99903	Ift172	3.14	-0.56661
Gm20045	-0.1	0.99929	Tgif1	5.78	-0.56652
Hectd4	2.36	1.00262	Mxd1	4.05	-0.56589
Nedd4l	3.92	1.00265	Gm49342	7.74	-0.56327
Mfng	3.52	1.00634	Parp14	5.45	-0.55941
Tmem53	1.45	1.01045	Mob3c	3.01	-0.55199
Prkcd	9.86	1.01543	Gys1	2.67	-0.55191
Syngr1	3.92	1.02526	Ifi203	4.7	-0.54628
Parp16	1.05	1.02937	Lst1	6.52	-0.54604
4931440P22Rik	0.55	1.03313	Blm	2.67	-0.53778
Afmid	3.16	1.03411	Gpd2	3.46	-0.53583
Flvcr1	5.16	1.05518	Tnfaip3	6.36	-0.53468
Rngtt	3.78	1.07344	Metrnl	5.68	-0.53298
Borcs5	2.75	1.07361	Prdm9	1.98	-0.53289
Trim30c	0.79	1.07717	Gm13546	5.03	-0.53199
Pde4dip	4.18	1.07765	Vav3	2.8	-0.53173
Ms4a4a	3.71	1.08629	Zfp367	3.36	-0.53139
Hist1h1c	6.7	1.09243	Tsc22d1	3.63	-0.52888
C3ar1	4.16	1.094	Rabepk	3.01	-0.52576
Inafm1	2.76	1.10337	Rpl29	9.63	-0.52429
Gadd45g	5.61	1.11217	Rabgap1l	4.84	-0.52342
Gstp1	7.12	1.1143	Slc12a7	3.24	-0.52279
Matk	5.13	1.11784	Gnpda1	5.88	-0.52241
Gm2a	7.95	1.12059	Ide	2.97	-0.52211
Bphl	3.48	1.13027	Hgf	1.28	-0.52058
Clec2i	5.55	1.13876	Fignl1	2.95	-0.52004
Clec16a	4.2	1.13957	Arl4c	5.55	-0.51862
Sulf2	6.05	1.14234	Klf16	2.6	-0.51672
Rac2	7.78	1.14625	Agpat4	4.75	-0.51564
Slc9a3r1	6.45	1.15202	Selplg	7.74	-0.51397
Gbp8	3.57	1.1524	Scrn3	2.43	-0.51196
Nudt4	4.71	1.15738	Cd274	6.57	-0.50743
Ryr1	-0.01	1.16307	Irak2	5.7	-0.50537
Heatr6	3.59	1.17152	Smim3	4.97	-0.50535
Vcpkmt	3.2	1.17429	Plek	7.4	-0.50512
Radil	1.94	1.17666	Lrrc8d	4.98	-0.50327
Med11	6.19	1.18055	Hlx	3.35	-0.5028
Clec12a	6.75	1.1924	Rbpj	6.75	-0.50222
Tns1	6.4	1.20576	Jak2	6.65	-0.49784
P2ry2	3.14	1.21643	Mrpl11	5.61	-0.49764
Ifnlr1	1.55	1.23545	Nif3l1	2.86	-0.49635
Ankrd13d	1.86	1.24442	44083	7.01	-0.49495
Chst15	1.12	1.24882	Cdk6	2.97	-0.49242
Dlg4	2.06	1.26041	BC004004	5.62	-0.49162
6430571L13Rik	0.04	1.26568	Swap70	5.3	-0.49159
Cd200r3	2.38	1.27336	Slfn3	2.76	-0.49139
Carm1	3.99	1.27534	Cst3	11.88	-0.48956
Slc25a45	5.66	1.28023	Gm36043	3.7	-0.48786
Il1b	7.78	1.29769	Pik3cg	4.41	-0.48757
Slc26a6	4.71	1.30008	Ppdpf	5.55	-0.48596
Ccr2	8.05	1.30802	Birc2	5.32	-0.4848
Gabarapl1	8.62	1.30884	Ppp1r13b	1.57	-0.48433
Wfdc17	12.51	1.32179	Nfya	5.29	-0.48427
Car2	5.2	1.32553	Map3k8	4.44	-0.48367
Pi16	2.05	1.32579	BC030867	2.23	-0.48239
Ndrg1	6.56	1.36517	Zbtb18	5.39	-0.47834
Ly6a	4.43	1.37345	Mfhas1	2.57	-0.47709
2310001H17Rik	3.87	1.39103	Mab21l3	2.46	-0.47624
9330136K24Rik	-0.37	1.3936	Polq	1.49	-0.47556
Tmc6	5.27	1.40231	Sertad2	3.74	-0.47255
Hivep2	1.25	1.41329	Bub1b	5	-0.47188
Paf1	7.24	1.4216	Snx2	6.38	-0.4702
Gm266	0.28	1.42626	Basp1	6.35	-0.4695
Agps	5.46	1.43368	Malt1	6.13	-0.46937
Kctd12	7.42	1.43832	Rpl24	10.05	-0.4691
Pgpep1	4.07	1.4536	Sbk1	1.87	-0.46371
Clec1b	3.67	1.46626	Klf4	4.15	-0.46048
Itgb8	-0.36	1.50937	Plekhg2	3.74	-0.46045
I830077J02Rik	4.03	1.51697	Nr4a3	5.33	-0.45906
Xxylt1	3.05	1.51979	H2-M2	7.14	-0.45175
Atp6v1b2	8.81	1.52936	P2rx5	4.84	-0.45001
Ston2	1.2	1.54646	Rtel1	3.62	-0.44563
Insl6	6.16	1.56707	Fkbpl	3.78	-0.44031
Fbxo47	-1.07	1.57035	Rap2b	4.02	-0.44005
Alyref2	3.14	1.57789	Dusp5	4.65	-0.43781
Gm12216	0.69	1.58142	Ddit3	5.25	-0.43651
Hook2	3.36	1.58574	Arf6	5.66	-0.43512
Ptpn1	7.5	1.62156	Zfp62	4.75	-0.43345
BC035044	4.4	1.64469	Ints7	3.2	-0.43322
3110082I17Rik	3.97	1.64991	Tbc1d9	4.65	-0.43186
Rab3il1	4.95	1.66161	Zfp456	1.59	-0.42852
Eya3	5.39	1.69029	Commd10	4.75	-0.42391
Lrp4	1.71	1.70017	Tuba1c	8.24	-0.42305
Fcgr4	2.99	1.70561	Zfp36l1	5.93	-0.42199
Tha1	1.8	1.70661	Capg	9.97	-0.41947
Fam83f	-0.39	1.73347	Uhrf1bp1l	3.47	-0.41766
Itpr1	3.33	1.74935	Cdkn1a	8.43	-0.41519
Gatd3a	6.04	1.75765	Cpd	4.84	-0.41477
Cdc42bpg	3.51	1.78399	Pald1	4.37	-0.41238
Treml1	0.6	1.7956	Lcp1	9.14	-0.41224
Rnf152	0.54	1.81584	Tmem192	4.66	-0.40774
Thnsl2	-0.49	1.81899	Endov	2.19	-0.40668
Ltbp3	5.08	1.83549	Skil	5.44	-0.40564
Susd1	3.14	1.84195	Slc6a12	5.5	-0.40536
Gm26879	-0.31	1.87116	Il1rl2	4.03	-0.40443
Frmd4b	3.28	1.88643	Gcnt1	3.29	-0.40117
Ffar4	3.89	1.91491	Ercc1	3.76	-0.39988
Celsr1	-0.29	1.94937	Nr3c1	4.24	-0.3998
Ccdc80	6.19	1.95134	Nsmce1	4.62	-0.39805
Gimap1	-0.3	1.95958	Il1rn	7.87	-0.39568
Ccdc112	2.49	2.00217	Pmaip1	6.07	-0.39504
Kyat3	2.32	2.00291	Csrnp1	4.98	-0.39466
Ntn4	1.81	2.02138	Fam20c	6.54	-0.39409
Ypel2	4.25	2.02504	Nmi	4.67	-0.39372
Lifr	1.22	2.03092	Dnajc15	5.33	-0.39371
Hacd1	1.88	2.0783	Fam193b	4.73	-0.39353
Ric1	5.84	2.08058	Nabp1	7.26	-0.39098
Scn2b	-0.22	2.08201	Mef2a	5.01	-0.38937
Bcl2l14	3.48	2.08768	Phlpp1	2.52	-0.38915
Plxdc1	3.25	2.09332	Zc3hav1	5.48	-0.38877
Adcy4	0.82	2.13814	Rai14	3.63	-0.38691
Atg3	6.74	2.16769	Kbtbd7	2.04	-0.3868
Klra17	2.49	2.20289	Olr1	6.17	-0.38662
Igf2bp2	2.06	2.20571	Rnf180	2.06	-0.38537
Gprc5c	3.02	2.24287	Ppp1r15b	5.05	-0.38518
Rnase4	4.94	2.33758	Foxred1	4.49	-0.38426
Lilra6	4.91	2.33884	Klf9	3.68	-0.38409
Ablim2	1.87	2.38587	Pim1	6.99	-0.38369
Gm35154	1.9	2.43344	Ptgs1	4.59	-0.38355
Gm49101	-1.19	2.43359	Ssh2	2.47	-0.38172
Pacc1	4.76	2.51042	Crem	5.48	-0.38123
Chn2	3.8	2.60408	Rgs12	2.48	-0.38042
Fgd2	5.78	2.61315	Cdk17	3.53	-0.37891
Gstt2	5.21	2.62153
Ndrg2	0.77	2.76961
Gm14548	5.74	2.7994
Slc2a3	1.44	2.88544
Klrb1f	3.55	3.00592
Gm32568	1.76	3.28159
Slc36a2	3.38	3.35349
Gimap5	0.47	3.49493
Azin2	0.84	3.52321
Rnase2a	5.48	3.80784
Hic1	0.9	3.81964
Cd69	7.05	4.04301
Dipk1b	-1.23	4.14787
Tubb2b	2.54	4.14951
Rab37	0.63	4.58391
Cavin1	2.83	5.24954
Abcg3	1.41	5.41468
Kirrel	-1.5	5.89605
Arhgef17	0.35	5.97703

## Sheet: Figure 5h
Source Data for Figure 5h (RNA expression changes of the genes associated with the pathway of "Regulation of NF-κB activity")
Tnf	Trim25	Nlrp3	Trim13	Cd40	Adam8	Cd36	Tnfrsf11a	Tlr2	Myd88	Malt1	Irak2
-1.93	-1.62	-1.34	-1.25	-1.15	-1.07	-0.83	-0.86	-0.66	-0.69	-0.53	-0.33
-1.85	-1.55	-1.32	-1.34	-1.15	-1	-0.76	-0.46	-0.65	-0.65	-0.47	-0.48
-1.99	-1.62	-1.41	-1.34	-1.29	-1.08	-0.81	-0.76	-0.74	-0.67	-0.62	-0.61

[truncated: 21 more sheets: Figure 6c, Figure 7b, Figure 7c, Figure 7d, Figure 8b, Figure 8d, Figure 8e, Figure 9a&9b, Figure 9c&9d, Supplementary Figure 1b, Supplementary Figure 3d, Supplementary Figure 3h, Supplementary Figure 6a, Supplementary Figure 6b, Supplementary Figure 6d, Supplementary Figure 6f, Supplementary Figure 7c, Supplementary Figure 8a&8b, Supplementary Figure 9e, Supplementary Figure 9f …]
